# Supplementary material for: Surface profile analysis of laminated transfemoral prosthetic socket fabricated with different ratios of epoxy resin and acrylic resin
Source: Sci Rep. 2023 Feb 15;13:2664. doi: 10.1038/s41598-022-21990-y (PMC9932096; doi:10.1038/s41598-022-21990-y)
Supplement: Supplementary file 1 — Supplementary Information. [file 41598_2022_21990_MOESM1_ESM.xlsx]

## Sheet: Sheet1
Legend:	for ratios:	x-y z	where	x-y is the ratio
				z is the trial
	for materials:	a b	where	a is the materials
				b in the trials

## Sheet: 2-1
	2-1 t1									2-1 t2									2-1 t3									2-1 t4									2-1 t5									2-1 t6
	Ra 0.796 µm	CUT 0.8mm	0	99	0.0005	-1.60235	0	99		Ra 0.775 µm	CUT 0.8mm	0	99	0.0005	-0.253565	0	99		Ra 1.177 µm	CUT 0.8mm	0	99	0.0005	0.716177	0	99		Ra 0.547 µm	CUT 0.8mm	0	99	0.0005	0.596052	0	99		Ra 0.520 µm	CUT 0.8mm	0	99	0.0005	-0.592077	0	99		Ra 0.721 µm	CUT 0.8mm	0	99
	Rq 0.984 µm	N 5	0.075	98	0.001	-1.61689	0.075	98		Rq 0.936 µm	N 5	0.075	98	0.001	-0.250709	0.075	98		Rq 1.918 µm	N 5	0.95	98	0.001	0.708934	0.95	98		Rq 0.710 µm	N 5	0.1875	98	0.001	0.584412	0.1875	98		Rq 0.664 µm	N 5	0.175	98	0.001	-0.594868	0.175	98		Rq 0.983 µm	N 5	0.05	98
	Rz 3.744 µm	CUV R	0.125	97	0.0015	-1.62909	0.05	97		Rz 3.616 µm	CUV R	0.1375	97	0.0015	-0.246809	0.0625	97		Rz 8.088 µm	CUV R	1.3625	97	0.0015	0.698065	0.4125	97		Rz 2.831 µm	CUV R	0.275	97	0.0015	0.572249	0.0875	97		Rz 3.071 µm	CUV R	0.2875	97	0.0015	-0.597349	0.1125	97		Rz 4.804 µm	CUV R	0.4875	97
		FIL GAUSS	0.15	96	0.002	-1.63659	0.025	96			FIL GAUSS	0.175	96	0.002	-0.250996	0.0375	96			FIL GAUSS	1.775	96	0.002	0.686049	0.4125	96			FIL GAUSS	0.425	96	0.002	0.564146	0.15	96			FIL GAUSS	0.4125	96	0.002	-0.598246	0.125	96			FIL GAUSS	0.875	96
		STD ISO 1997	0.3875	95	0.0025	-1.6341	0.2375	95			STD ISO 1997	0.2	95	0.0025	-0.252003	0.025	95			STD ISO 1997	2.1125	95	0.0025	0.672386	0.3375	95			STD ISO 1997	0.95	95	0.0025	0.559858	0.525	95			STD ISO 1997	0.55	95	0.0025	-0.597322	0.1375	95			STD ISO 1997	1.2375	95
		LS 2.5µm	0.6875	94	0.003	-1.6274	0.3	94			LS 2.5µm	0.2375	94	0.003	-0.237085	0.0375	94			LS 2.5µm	2.4625	94	0.003	0.663336	0.35	94			LS 2.5µm	2.1625	94	0.003	0.557182	1.2125	94			LS 2.5µm	0.65	94	0.003	-0.596087	0.1	94			LS 2.5µm	1.6375	94
		STP 0.50	0.8125	93	0.0035	-1.62306	0.125	93			STP 0.50	0.2625	93	0.0035	-0.228453	0.025	93			STP 0.50	3.6875	93	0.0035	0.660154	1.225	93			STP 0.50	2.4125	93	0.0035	0.568266	0.25	93			STP 0.50	0.7375	93	0.0035	-0.59212	0.0875	93			STP 0.50	1.975	93
		UNT 1	0.9375	92	0.004	-1.62519	0.125	92			UNT 1	0.3	92	0.004	-0.221262	0.0375	92			UNT 1	4.525	92	0.004	0.652865	0.8375	92			UNT 1	2.625	92	0.004	0.564327	0.2125	92			UNT 1	0.825	92	0.004	-0.590449	0.0875	92			UNT 1	3.3625	92
		LNG J	1.2	91	0.0045	-1.63486	0.2625	91			LNG J	0.3375	91	0.0045	-0.209429	0.0375	91			LNG J	5.4125	91	0.0045	0.643965	0.8875	91			LNG J	3.3625	91	0.0045	0.56406	0.7375	91			LNG J	0.9125	91	0.0045	-0.591111	0.0875	91			LNG J	4.0875	91
			1.475	90	0.005	-1.64598	0.275	90				0.375	90	0.005	-0.201515	0.0375	90				6.2625	90	0.005	0.63295	0.85	90				4.2625	90	0.005	0.554388	0.9	90				0.975	90	0.005	-0.596187	0.0625	90				4.9625	90
			1.7375	89	0.0055	-1.65572	0.2625	89				0.425	89	0.0055	-0.202852	0.05	89				7.1875	89	0.0055	0.61705	0.925	89				5.2375	89	0.0055	0.548216	0.975	89				1.05	89	0.0055	-0.604971	0.075	89				7.1	89
			2.0125	88	0.006	-1.66024	0.275	88				0.5625	88	0.006	-0.209141	0.1375	88				8.2625	88	0.006	0.602347	1.075	88				6.0875	88	0.006	0.533697	0.85	88				1.1625	88	0.006	-0.618151	0.1125	88				11.2	88
			2.425	87	0.0065	-1.6576	0.4125	87				0.975	87	0.0065	-0.211332	0.4125	87				9.75	87	0.0065	0.586273	1.4875	87				6.875	87	0.0065	0.530443	0.7875	87				1.4375	87	0.0065	-0.63078	0.275	87				17.3	87
			2.75	86	0.007	-1.65564	0.325	86				1.375	86	0.007	-0.204235	0.4	86				11.5625	86	0.007	0.571968	1.8125	86				7.6625	86	0.007	0.53648	0.7875	86				1.75	86	0.007	-0.641056	0.3125	86				20.675	86
			3.25	85	0.0075	-1.6561	0.5	85				1.625	85	0.0075	-0.185356	0.25	85				13.15	85	0.0075	0.558436	1.5875	85				8.425	85	0.0075	0.53875	0.7625	85				1.8625	85	0.0075	-0.646496	0.1125	85				22.7125	85
			3.5125	84	0.008	-1.65754	0.2625	84				2.0375	84	0.008	-0.173952	0.4125	84				15.6125	84	0.008	0.544613	2.4625	84				8.825	84	0.008	0.533173	0.4	84				2.3375	84	0.008	-0.644038	0.475	84				24.8875	84
			3.6375	83	0.0085	-1.65947	0.125	83				2.45	83	0.0085	-0.169838	0.4125	83				25.575	83	0.0085	0.528718	9.9625	83				9.25	83	0.0085	0.538216	0.425	83				2.7375	83	0.0085	-0.639473	0.4	83				27.5125	83
			3.7375	82	0.009	-1.66209	0.1	82				2.8875	82	0.009	-0.162373	0.4375	82				34.1	82	0.009	0.508678	8.525	82				10.1875	82	0.009	0.525398	0.9375	82				3.0875	82	0.009	-0.63676	0.35	82				31.975	82
			3.8625	81	0.0095	-1.66361	0.125	81				3.8875	81	0.0095	-0.161636	1	81				45.6625	81	0.0095	0.485109	11.5625	81				10.775	81	0.0095	0.506239	0.5875	81				3.95	81	0.0095	-0.638202	0.8625	81				36.05	81
			4.0375	80	0.01	-1.66126	0.175	80				4.2375	80	0.01	-0.156013	0.35	80				60.8	80	0.01	0.463239	15.1375	80				11.3	80	0.01	0.499153	0.525	80				5.0125	80	0.01	-0.641416	1.0625	80				39.525	80
			4.225	79	0.0105	-1.65796	0.1875	79				4.8	79	0.0105	-0.160404	0.5625	79				78.975	79	0.0105	0.442445	18.175	79				11.7125	79	0.0105	0.503199	0.4125	79				6.0375	79	0.0105	-0.644951	1.025	79				45.6	79
			4.8375	78	0.011	-1.65047	0.6125	78				5.3125	78	0.011	-0.167671	0.5125	78				90.25	78	0.011	0.427929	11.275	78				12.35	78	0.011	0.494505	0.6375	78				7.0875	78	0.011	-0.644272	1.05	78				53.725	78
			5.5125	77	0.0115	-1.64564	0.675	77				5.8	77	0.0115	-0.170675	0.4875	77				97.3375	77	0.0115	0.422764	7.0875	77				13.2625	77	0.0115	0.485716	0.9125	77				8.2625	77	0.0115	-0.641864	1.175	77				59.95	77
			6.05	76	0.012	-1.64531	0.5375	76				6.4875	76	0.012	-0.167093	0.6875	76				97.675	76	0.012	0.418401	0.3375	76				14.4125	76	0.012	0.469381	1.15	76				8.95	76	0.012	-0.642	0.6875	76				66.05	76
			6.55	75	0.0125	-1.64854	0.5	75				7.075	75	0.0125	-0.156405	0.5875	75				97.7	75	0.0125	0.412958	0.025	75				16.775	75	0.0125	0.456339	2.3625	75				9.825	75	0.0125	-0.648165	0.875	75				72.65	75
			7.125	74	0.013	-1.65288	0.575	74				7.925	74	0.013	-0.140003	0.85	74				97.7375	74	0.013	0.402813	0.0375	74				21.45	74	0.013	0.424902	4.675	74				10.9125	74	0.013	-0.654055	1.0875	74				77.1125	74
			7.6	73	0.0135	-1.6616	0.475	73				8.6625	73	0.0135	-0.127619	0.7375	73				97.75	73	0.0135	0.38848	0.0125	73				25.5625	73	0.0135	0.408533	4.1125	73				11.6875	73	0.0135	-0.655461	0.775	73				81.8125	73
			8.0625	72	0.014	-1.67103	0.4625	72				9.325	72	0.014	-0.109945	0.6625	72				97.775	72	0.014	0.374661	0.025	72				28.3625	72	0.014	0.405628	2.8	72				12.15	72	0.014	-0.656431	0.4625	72				87.2875	72
			8.4875	71	0.0145	-1.68223	0.425	71				9.7625	71	0.0145	-0.102615	0.4375	71				97.8	71	0.0145	0.361431	0.025	71				31.2875	71	0.0145	0.392839	2.925	71				12.775	71	0.0145	-0.653384	0.625	71				90.7375	71
			8.9125	70	0.015	-1.69421	0.425	70				10.2	70	0.015	-0.0942459	0.4375	70				97.8125	70	0.015	0.346772	0.0125	70				33.35	70	0.015	0.388626	2.0625	70				13.6125	70	0.015	-0.652405	0.8375	70				93.0125	70
			9.225	69	0.0155	-1.70359	0.3125	69				11.0875	69	0.0155	-0.0962658	0.8875	69				97.8375	69	0.0155	0.333059	0.025	69				36.5125	69	0.0155	0.389027	3.1625	69				15.475	69	0.0155	-0.65354	1.8625	69				94.0625	69
			9.5375	68	0.016	-1.70698	0.3125	68				13.3125	68	0.016	-0.107433	2.225	68				97.85	68	0.016	0.317878	0.0125	68				39.725	68	0.016	0.382317	3.2125	68				18.1375	68	0.016	-0.654892	2.6625	68				94.6375	68
			9.95	67	0.0165	-1.70954	0.4125	67				14.25	67	0.0165	-0.117937	0.9375	67				97.8875	67	0.0165	0.303028	0.0375	67				43.55	67	0.0165	0.366356	3.825	67				20.8125	67	0.0165	-0.661233	2.675	67				95.3	67
			10.35	66	0.017	-1.71121	0.4	66				15.225	66	0.017	-0.126482	0.975	66				97.9	66	0.017	0.287928	0.0125	66				46.35	66	0.017	0.341787	2.8	66				23.15	66	0.017	-0.669455	2.3375	66				95.925	66
			10.95	65	0.0175	-1.71202	0.6	65				16.275	65	0.0175	-0.131746	1.05	65				97.925	65	0.0175	0.277783	0.025	65				49.6	65	0.0175	0.325365	3.25	65				26.9	65	0.0175	-0.673547	3.75	65				96.4125	65
			11.45	64	0.018	-1.71327	0.5	64				17.3125	64	0.018	-0.135592	1.0375	64				97.95	64	0.018	0.270458	0.025	64				51.7375	64	0.018	0.316526	2.1375	64				30.85	64	0.018	-0.674514	3.95	64				97.1	64
			11.925	63	0.0185	-1.71594	0.475	63				18.3125	63	0.0185	-0.130905	1	63				97.9625	63	0.0185	0.263572	0.0125	63				53.5125	63	0.0185	0.312298	1.775	63				34.425	63	0.0185	-0.674445	3.575	63				98.475	63
			13.0375	62	0.019	-1.71613	1.1125	62				19.25	62	0.019	-0.127125	0.9375	62				97.9875	62	0.019	0.254006	0.025	62				56.225	62	0.019	0.31254	2.7125	62				38.875	62	0.019	-0.671339	4.45	62				98.7375	62
			14.825	61	0.0195	-1.71584	1.7875	61				20.45	61	0.0195	-0.129005	1.2	61				98.0125	61	0.0195	0.243643	0.025	61				61.275	61	0.0195	0.300428	5.05	61				42.85	61	0.0195	-0.675186	3.975	61				98.925	61
			16.375	60	0.02	-1.71671	1.55	60				22.325	60	0.02	-0.143477	1.875	60				98.0375	60	0.02	0.228	0.025	60				68.0625	60	0.02	0.293976	6.7875	60				45.8875	60	0.02	-0.67798	3.0375	60				99.1125	60
			17.95	59	0.0205	-1.71614	1.575	59				25	59	0.0205	-0.154793	2.675	59				98.05	59	0.0205	0.211893	0.0125	59				73.3875	59	0.0205	0.277535	5.325	59				49.2375	59	0.0205	-0.678572	3.35	59				99.125	59
			19.75	58	0.021	-1.7116	1.8	58				27.325	58	0.021	-0.15415	2.325	58				98.075	58	0.021	0.199294	0.025	58				79.0375	58	0.021	0.256477	5.65	58				53.45	58	0.021	-0.682617	4.2125	58				99.1375	58
			21.6375	57	0.0215	-1.70424	1.8875	57				28.9625	57	0.0215	-0.157072	1.6375	57				98.0875	57	0.0215	0.194689	0.0125	57				83.6625	57	0.0215	0.240109	4.625	57				56.9875	57	0.0215	-0.684443	3.5375	57				99.15	57
			23.975	56	0.022	-1.69177	2.3375	56				30.375	56	0.022	-0.164211	1.4125	56				98.1125	56	0.022	0.193509	0.025	56				87.8875	56	0.022	0.218018	4.225	56				60.15	56	0.022	-0.683694	3.1625	56				99.15	56
			26.4875	55	0.0225	-1.68466	2.5125	55				32.95	55	0.0225	-0.162237	2.575	55				98.1375	55	0.0225	0.191931	0.025	55				90.4375	55	0.0225	0.203089	2.55	55				63.9375	55	0.0225	-0.682503	3.7875	55				99.1625	55
			29.2	54	0.023	-1.67995	2.7125	54				36.425	54	0.023	-0.161711	3.475	54				98.15	54	0.023	0.186502	0.0125	54				92.8	54	0.023	0.179489	2.3625	54				69.2125	54	0.023	-0.681555	5.275	54				99.175	54
			32.0375	53	0.0235	-1.67536	2.8375	53				40.1625	53	0.0235	-0.160906	3.7375	53				98.175	53	0.0235	0.176526	0.025	53				94.7375	53	0.0235	0.169809	1.9375	53				73.275	53	0.0235	-0.68696	4.0625	53				99.1875	53
			34.525	52	0.024	-1.67011	2.4875	52				43.225	52	0.024	-0.165007	3.0625	52				98.1875	52	0.024	0.163677	0.0125	52				97.0625	52	0.024	0.163778	2.325	52				78.8625	52	0.024	-0.692549	5.5875	52				99.2	52
			37.3375	51	0.0245	-1.66648	2.8125	51				46.15	51	0.0245	-0.175753	2.925	51				98.2125	51	0.0245	0.152624	0.025	51				97.9125	51	0.0245	0.159649	0.85	51				82.6875	51	0.0245	-0.697727	3.825	51				99.2	51
			40.8125	50	0.025	-1.66909	3.475	50				48.9	50	0.025	-0.186468	2.75	50				98.2375	50	0.025	0.143249	0.025	50				98.5875	50	0.025	0.154102	0.675	50				85.55	50	0.025	-0.701244	2.8625	50				99.225	50
			43.1375	49	0.0255	-1.67704	2.325	49				52.0125	49	0.0255	-0.205189	3.1125	49				98.2625	49	0.0255	0.135931	0.025	49				98.8	49	0.0255	0.157494	0.2125	49				88	49	0.0255	-0.706418	2.45	49				99.225	49
			45.925	48	0.026	-1.69053	2.7875	48				55.175	48	0.026	-0.216473	3.1625	48				98.275	48	0.026	0.127292	0.0125	48				98.875	48	0.026	0.154964	0.075	48				90.2125	48	0.026	-0.7123	2.2125	48				99.25	48
			49.025	47	0.0265	-1.70573	3.1	47				58.475	47	0.0265	-0.224359	3.3	47				98.3	47	0.0265	0.118504	0.025	47				98.875	47	0.0265	0.141371	0	47				92.475	47	0.0265	-0.719344	2.2625	47				99.25	47
			51.0875	46	0.027	-1.72057	2.0625	46				61.7375	46	0.027	-0.245018	3.2625	46				98.3125	46	0.027	0.107447	0.0125	46				98.8875	46	0.027	0.125135	0.0125	46				93.6125	46	0.027	-0.72274	1.1375	46				99.2625	46
			53.225	45	0.0275	-1.73193	2.1375	45				64.8375	45	0.0275	-0.25557	3.1	45				98.3375	45	0.0275	0.0975933	0.025	45				98.9125	45	0.0275	0.0974312	0.025	45				94.425	45	0.0275	-0.722166	0.8125	45				99.275	45
			55.925	44	0.028	-1.73424	2.7	44				67.7375	44	0.028	-0.25622	2.9	44				98.3625	44	0.028	0.0879092	0.025	44				98.9125	44	0.028	0.0762634	0	44				95.475	44	0.028	-0.719805	1.05	44				99.275	44
			58.6	43	0.0285	-1.7271	2.675	43				71.55	43	0.0285	-0.26346	3.8125	43				98.375	43	0.0285	0.0796962	0.0125	43				98.925	43	0.0285	0.0553322	0.0125	43				96.6375	43	0.0285	-0.716067	1.1625	43				99.3	43
			61.5875	42	0.029	-1.71539	2.9875	42				73.9625	42	0.029	-0.264433	2.4125	42				98.4	42	0.029	0.0752311	0.025	42				98.9375	42	0.029	0.0420151	0.0125	42				97.5	42	0.029	-0.714289	0.8625	42				99.3	42
			63.5625	41	0.0295	-1.70479	1.975	41				76.6625	41	0.0295	-0.254969	2.7	41				98.4125	41	0.0295	0.0685835	0.0125	41				98.95	41	0.0295	0.0313511	0.0125	41				97.675	41	0.0295	-0.717607	0.175	41				99.325	41
			65.5	40	0.03	-1.69701	1.9375	40				79.3125	40	0.03	-0.247589	2.65	40				98.4375	40	0.03	0.0630274	0.025	40				98.9625	40	0.03	0.036644	0.0125	40				97.9375	40	0.03	-0.723496	0.2625	40				99.325	40
			67.5875	39	0.0305	-1.69348	2.0875	39				81.15	39	0.0305	-0.244312	1.8375	39				98.4625	39	0.0305	0.0535154	0.025	39				98.9875	39	0.0305	0.0462151	0.025	39				98.05	39	0.0305	-0.729877	0.1125	39				99.35	39
			69.1	38	0.031	-1.69164	1.5125	38				82.75	38	0.031	-0.26281	1.6	38				98.475	38	0.031	0.0419846	0.0125	38				99.0125	38	0.031	0.050375	0.025	38				98.2	38	0.031	-0.735875	0.15	38				99.35	38
			70.8625	37	0.0315	-1.69	1.7625	37				84.2	37	0.0315	-0.277359	1.45	37				98.5	37	0.0315	0.026113	0.025	37				99.025	37	0.0315	0.0447922	0.0125	37				98.425	37	0.0315	-0.740929	0.225	37				99.3625	37
			73.35	36	0.032	-1.68448	2.4875	36				85.675	36	0.032	-0.291239	1.475	36				98.525	36	0.032	0.0150027	0.025	36				99.0375	36	0.032	0.0335255	0.0125	36				98.575	36	0.032	-0.746572	0.15	36				99.375	36
			75.1	35	0.0325	-1.67998	1.75	35				87.575	35	0.0325	-0.309269	1.9	35				98.5375	35	0.0325	0.00599909	0.0125	35				99.0625	35	0.0325	0.0225182	0.025	35				99.025	35	0.0325	-0.746935	0.45	35				99.3875	35
			77.425	34	0.033	-1.6773	2.325	34				89.525	34	0.033	-0.315966	1.95	34				98.575	34	0.033	-0.0024581	0.0375	34				99.0625	34	0.033	0.0108566	0	34				99.5375	34	0.033	-0.74652	0.5125	34				99.4	34
			79.7125	33	0.0335	-1.67857	2.2875	33				91.625	33	0.0335	-0.322981	2.1	33				98.5875	33	0.0335	-0.00950384	0.0125	33				99.075	33	0.0335	0.0118084	0.0125	33				99.5375	33	0.0335	-0.7437	0	33				99.4125	33
			80.8375	32	0.034	-1.68316	1.125	32				93.2875	32	0.034	-0.320858	1.6625	32				98.6125	32	0.034	-0.0112925	0.025	32				99.0875	32	0.034	0.0156746	0.0125	32				99.55	32	0.034	-0.741441	0.0125	32				99.425	32
			82.1625	31	0.0345	-1.68614	1.325	31				93.95	31	0.0345	-0.322208	0.6625	31				98.6375	31	0.0345	-0.0154419	0.025	31				99.1	31	0.0345	0.00672913	0.0125	31				99.5625	31	0.0345	-0.738898	0.0125	31				99.4375	31
			82.925	30	0.035	-1.69073	0.7625	30				94.525	30	0.035	-0.329084	0.575	30				98.65	30	0.035	-0.02212	0.0125	30				99.1125	30	0.035	-0.0051918	0.0125	30				99.5625	30	0.035	-0.734975	0	30				99.45	30
			83.6	29	0.0355	-1.69099	0.675	29				95.05	29	0.0355	-0.345409	0.525	29				98.675	29	0.0355	-0.03121	0.025	29				99.1125	29	0.0355	-0.00325775	0	29				99.5875	29	0.0355	-0.733394	0.025	29				99.45	29
			84.4625	28	0.036	-1.68367	0.8625	28				95.85	28	0.036	-0.358194	0.8	28				98.7	28	0.036	-0.0435734	0.025	28				99.125	28	0.036	0.0044899	0.0125	28				99.5875	28	0.036	-0.732297	0	28				99.4625	28
			85.7875	27	0.0365	-1.68006	1.325	27				96.85	27	0.0365	-0.359652	1	27				98.725	27	0.0365	-0.0584006	0.025	27				99.1375	27	0.0365	-0.00205803	0.0125	27				99.5875	27	0.0365	-0.732471	0	27				99.475	27
			87.425	26	0.037	-1.68268	1.6375	26				97.075	26	0.037	-0.357637	0.225	26				98.75	26	0.037	-0.0683465	0.025	26				99.15	26	0.037	-0.0128574	0.0125	26				99.6	26	0.037	-0.735843	0.0125	26				99.4875	26
			88.0125	25	0.0375	-1.68841	0.5875	25				97.3875	25	0.0375	-0.35519	0.3125	25				98.775	25	0.0375	-0.071485	0.025	25				99.1625	25	0.0375	-0.0203857	0.0125	25				99.6125	25	0.0375	-0.737586	0.0125	25				99.5	25
			88.425	24	0.038	-1.69634	0.4125	24				97.4875	24	0.038	-0.34602	0.1	24				98.8	24	0.038	-0.070219	0.025	24				99.1625	24	0.038	-0.0293293	0	24				99.6125	24	0.038	-0.740053	0	24				99.5125	24
			88.7625	23	0.0385	-1.69944	0.3375	23				97.8125	23	0.0385	-0.341387	0.325	23				98.8125	23	0.0385	-0.0675769	0.0125	23				99.1875	23	0.0385	-0.0217629	0.025	23				99.625	23	0.0385	-0.745605	0.0125	23				99.525	23
			89.3	22	0.039	-1.69521	0.5375	22				98.1	22	0.039	-0.340403	0.2875	22				98.8375	22	0.039	-0.071425	0.025	22				99.2	22	0.039	-0.00559998	0.0125	22				99.6375	22	0.039	-0.754728	0.0125	22				99.5375	22
			89.9	21	0.0395	-1.6823	0.6	21				98.525	21	0.0395	-0.337345	0.425	21				98.875	21	0.0395	-0.083137	0.0375	21				99.2125	21	0.0395	0.00296211	0.0125	21				99.65	21	0.0395	-0.762937	0.0125	21				99.55	21
			91.1375	20	0.04	-1.66412	1.2375	20				99	20	0.04	-0.340429	0.475	20				98.8875	20	0.04	-0.0981226	0.0125	20				99.225	20	0.04	0.013567	0.0125	20				99.65	20	0.04	-0.769528	0	20				99.5625	20
			92.025	19	0.0405	-1.64253	0.8875	19				99.4125	19	0.0405	-0.34074	0.4125	19				98.925	19	0.0405	-0.110512	0.0375	19				99.2375	19	0.0405	0.0146885	0.0125	19				99.65	19	0.0405	-0.776594	0	19				99.575	19
			92.7125	18	0.041	-1.62253	0.6875	18				99.6625	18	0.041	-0.341696	0.25	18				98.95	18	0.041	-0.116015	0.025	18				99.2625	18	0.041	0.00761795	0.025	18				99.675	18	0.041	-0.781534	0.025	18				99.5875	18
			93.3875	17	0.0415	-1.61214	0.675	17				99.6875	17	0.0415	-0.341209	0.025	17				98.975	17	0.0415	-0.112815	0.025	17				99.275	17	0.0415	-0.00437164	0.0125	17				99.675	17	0.0415	-0.78112	0	17				99.6	17
			93.5625	16	0.042	-1.60634	0.175	16				99.7125	16	0.042	-0.34268	0.025	16				99	16	0.042	-0.108015	0.025	16				99.35	16	0.042	-0.0139656	0.075	16				99.6875	16	0.042	-0.778182	0.0125	16				99.6125	16
			93.775	15	0.0425	-1.60557	0.2125	15				99.7375	15	0.0425	-0.341993	0.025	15				99.0375	15	0.0425	-0.108799	0.0375	15				99.4375	15	0.0425	-0.0123692	0.0875	15				99.7	15	0.0425	-0.778801	0.0125	15				99.625	15
			93.925	14	0.043	-1.60268	0.15	14				99.7625	14	0.043	-0.333435	0.025	14				99.05	14	0.043	-0.113728	0.0125	14				99.475	14	0.043	-0.00470734	0.0375	14				99.7	14	0.043	-0.779316	0	14				99.6375	14
			94.125	13	0.0435	-1.59936	0.2	13				99.775	13	0.0435	-0.326941	0.0125	13				99.0875	13	0.0435	-0.128684	0.0375	13				99.4875	13	0.0435	0.00808525	0.0125	13				99.7125	13	0.0435	-0.779545	0.0125	13				99.6625	13
			94.3375	12	0.044	-1.5963	0.2125	12				99.8	12	0.044	-0.313723	0.025	12				99.1125	12	0.044	-0.146299	0.025	12				99.5	12	0.044	0.0153122	0.0125	12				99.725	12	0.044	-0.78109	0.0125	12				99.675	12
			94.6375	11	0.0445	-1.59494	0.3	11				99.8125	11	0.0445	-0.315317	0.0125	11				99.15	11	0.0445	-0.156956	0.0375	11				99.525	11	0.0445	0.0184135	0.025	11				99.725	11	0.0445	-0.77969	0	11				99.6875	11
			95.2	10	0.045	-1.59835	0.5625	10				99.8375	10	0.045	-0.312498	0.025	10				99.175	10	0.045	-0.160678	0.025	10				99.55	10	0.045	0.0220718	0.025	10				99.7375	10	0.045	-0.772467	0.0125	10				99.7	10
			95.6375	9	0.0455	-1.60381	0.4375	9				99.8375	9	0.0455	-0.311775	0	9				99.2	9	0.0455	-0.154033	0.025	9				99.575	9	0.0455	0.0151348	0.025	9				99.75	9	0.0455	-0.765178	0.0125	9				99.7125	9
			96.1	8	0.046	-1.6089	0.4625	8				99.8625	8	0.046	-0.311565	0.025	8				99.225	8	0.046	-0.145524	0.025	8				99.6125	8	0.046	0.00861931	0.0375	8				99.75	8	0.046	-0.756279	0	8				99.7375	8
			96.4875	7	0.0465	-1.61537	0.3875	7				99.875	7	0.0465	-0.324087	0.0125	7				99.2625	7	0.0465	-0.140082	0.0375	7				99.6875	7	0.0465	0.00678825	0.075	7				99.775	7	0.0465	-0.752288	0.025	7				99.7625	7
			97.05	6	0.047	-1.62036	0.5625	6				99.8875	6	0.047	-0.331766	0.0125	6				99.3	6	0.047	-0.140661	0.0375	6				99.725	6	0.047	0.00709915	0.0375	6				99.775	6	0.047	-0.753239	0	6				99.7625	6
			97.425	5	0.0475	-1.62366	0.375	5				99.9	5	0.0475	-0.328344	0.0125	5				99.3375	5	0.0475	-0.148545	0.0375	5				99.7375	5	0.0475	0.00345039	0.0125	5				99.7875	5	0.0475	-0.759581	0.0125	5				99.7875	5
			97.7625	4	0.048	-1.62742	0.3375	4				99.9125	4	0.048	-0.324036	0.0125	4				99.375	4	0.048	-0.154523	0.0375	4				99.7625	4	0.048	0.0112362	0.025	4				99.825	4	0.048	-0.769039	0.0375	4				99.8125	4
			98.2375	3	0.0485	-1.62958	0.475	3				99.925	3	0.0485	-0.319302	0.0125	3				99.425	3	0.0485	-0.16167	0.05	3				99.8	3	0.0485	0.0232563	0.0375	3				99.875	3	0.0485	-0.776714	0.05	3				99.8375	3
			98.6625	2	0.049	-1.62936	0.425	2				99.9375	2	0.049	-0.312319	0.0125	2				99.4875	2	0.049	-0.16508	0.0625	2				99.825	2	0.049	0.0271187	0.025	2				99.9125	2	0.049	-0.782586	0.0375	2				99.8625	2
			99.25	1	0.0495	-1.62474	0.5875	1				99.95	1	0.0495	-0.306725	0.0125	1				99.5625	1	0.0495	-0.164298	0.075	1				99.85	1	0.0495	0.0302658	0.025	1				99.925	1	0.0495	-0.786046	0.0125	1				99.8875	1
			99.525	0	0.05	-1.62329	0.275	0				99.9625	0	0.05	-0.300177	0.0125	0				99.7	0	0.05	-0.164416	0.1375	0				99.8875	0	0.05	0.0393391	0.0375	0				99.95	0	0.05	-0.790723	0.025	0				99.9375	0
			100	-1	0.0505	-1.62204	0.475	-1				100	-1	0.0505	-0.296803	0.0375	-1				100	-1	0.0505	-0.169694	0.3	-1				100	-1	0.0505	0.0430336	0.1125	-1				100	-1	0.0505	-0.789857	0.05	-1				100	-1
					0.051	-1.62497								0.051	-0.293753								0.051	-0.1805								0.051	0.0559673								0.051	-0.791307
					0.0515	-1.62814								0.0515	-0.279923								0.0515	-0.193573								0.0515	0.0681953								0.0515	-0.795051
					0.052	-1.6293								0.052	-0.262629								0.052	-0.203725								0.052	0.0673408								0.052	-0.79669
					0.0525	-1.62843								0.0525	-0.262945								0.0525	-0.209099								0.0525	0.0625324								0.0525	-0.801503
					0.053	-1.62342								0.053	-0.26935								0.053	-0.208625								0.053	0.055624								0.053	-0.803645
					0.0535	-1.61622								0.0535	-0.282187								0.0535	-0.209811								0.0535	0.0670624								0.0535	-0.802024
					0.054	-1.60965								0.054	-0.295496								0.054	-0.213352								0.054	0.0784626								0.054	-0.798822
					0.0545	-1.60884								0.0545	-0.310408								0.0545	-0.219132								0.0545	0.0935154								0.0545	-0.795298
					0.055	-1.61199								0.055	-0.314694								0.055	-0.226808								0.055	0.106831								0.055	-0.79621
					0.0555	-1.61694								0.0555	-0.315723								0.0555	-0.23231								0.0555	0.118177								0.0555	-0.800644
					0.056	-1.62289								0.056	-0.304035								0.056	-0.237866								0.056	0.124147								0.056	-0.808387
					0.0565	-1.62304								0.0565	-0.295933								0.0565	-0.243216								0.0565	0.118406								0.0565	-0.815498
					0.057	-1.6233								0.057	-0.287281								0.057	-0.243514								0.057	0.121262								0.057	-0.815025
					0.0575	-1.62302								0.0575	-0.279806								0.0575	-0.242932								0.0575	0.115255								0.0575	-0.817653
					0.058	-1.6171								0.058	-0.27845								0.058	-0.240771								0.058	0.120378								0.058	-0.82105
					0.0585	-1.60652								0.0585	-0.285025								0.0585	-0.237019								0.0585	0.131025								0.0585	-0.823977
					0.059	-1.59176								0.059	-0.290232								0.059	-0.238509								0.059	0.151453								0.059	-0.827377
					0.0595	-1.57448								0.0595	-0.283426								0.0595	-0.243314								0.0595	0.169914								0.0595	-0.821466
					0.06	-1.55726								0.06	-0.26928								0.06	-0.251746								0.06	0.172653								0.06	-0.816519
					0.0605	-1.54961								0.0605	-0.257309								0.0605	-0.259736								0.0605	0.167665								0.0605	-0.81605
					0.061	-1.55244								0.061	-0.262203								0.061	-0.264295								0.061	0.171862								0.061	-0.815694
					0.0615	-1.56238								0.0615	-0.258112								0.0615	-0.263127								0.0615	0.177156								0.0615	-0.815079
					0.062	-1.57626								0.062	-0.258465								0.062	-0.256409								0.062	0.189119								0.062	-0.814041
					0.0625	-1.5818								0.0625	-0.260097								0.0625	-0.247147								0.0625	0.19643								0.0625	-0.810658
					0.063	-1.58262								0.063	-0.258738								0.063	-0.239452								0.063	0.197926								0.063	-0.809679
					0.0635	-1.57482								0.0635	-0.255713								0.0635	-0.234046								0.0635	0.191416								0.0635	-0.813616
					0.064	-1.56342								0.064	-0.250078								0.064	-0.230054								0.064	0.196369								0.064	-0.816338
					0.0645	-1.5538								0.0645	-0.23851								0.0645	-0.230579								0.0645	0.193558								0.0645	-0.815852
					0.065	-1.54589								0.065	-0.228466								0.065	-0.234263								0.065	0.186214								0.065	-0.809934
					0.0655	-1.54127								0.0655	-0.221436								0.0655	-0.243052								0.0655	0.177588								0.0655	-0.801293
					0.066	-1.54166								0.066	-0.219309								0.066	-0.254398								0.066	0.175703								0.066	-0.792563
					0.0665	-1.54722								0.0665	-0.213135								0.0665	-0.266059								0.0665	0.172443								0.0665	-0.788056
					0.067	-1.55193								0.067	-0.207993								0.067	-0.275468								0.067	0.180611								0.067	-0.788263
					0.0675	-1.54986								0.0675	-0.209993								0.0675	-0.276868								0.0675	0.185705								0.0675	-0.793476
					0.068	-1.54663								0.068	-0.208166								0.068	-0.268698								0.068	0.192795								0.068	-0.807698
					0.0685	-1.547								0.0685	-0.210989								0.0685	-0.255887								0.0685	0.19689								0.0685	-0.825952
					0.069	-1.54868								0.069	-0.210911								0.069	-0.239624								0.069	0.207708								0.069	-0.844585
					0.0695	-1.55537								0.0695	-0.219544								0.0695	-0.231151								0.0695	0.230843								0.0695	-0.858365
					0.07	-1.55954								0.07	-0.225025								0.07	-0.229533								0.07	0.242727								0.07	-0.863342
					0.0705	-1.56025								0.0705	-0.226387								0.0705	-0.235973								0.0705	0.253378								0.0705	-0.861491
					0.071	-1.55541								0.071	-0.221375								0.071	-0.24832								0.071	0.279505								0.071	-0.857293
					0.0715	-1.54402								0.0715	-0.217749								0.0715	-0.261235								0.0715	0.293568								0.0715	-0.850045
					0.072	-1.53428								0.072	-0.216549								0.072	-0.265953								0.072	0.302889								0.072	-0.844617
					0.0725	-1.52392								0.0725	-0.218525								0.0725	-0.262267								0.0725	0.306995								0.0725	-0.847966
					0.073	-1.51776								0.073	-0.215765								0.073	-0.251884								0.073	0.313795								0.073	-0.856944
					0.0735	-1.51781								0.0735	-0.232084								0.0735	-0.236276								0.0735	0.319023								0.0735	-0.859776
					0.074	-1.52393								0.074	-0.232822								0.074	-0.225769								0.074	0.333715								0.074	-0.862021
					0.0745	-1.53355								0.0745	-0.243471								0.0745	-0.222014								0.0745	0.360157								0.0745	-0.861895
					0.075	-1.54067								0.075	-0.240347								0.075	-0.228007								0.075	0.378733								0.075	-0.859959
					0.0755	-1.53955								0.0755	-0.237968								0.0755	-0.2381								0.0755	0.39509								0.0755	-0.856805
					0.076	-1.53398								0.076	-0.230143								0.076	-0.246852								0.076	0.407141								0.076	-0.852118
					0.0765	-1.52945								0.0765	-0.220358								0.0765	-0.252648								0.0765	0.415829								0.0765	-0.85021
					0.077	-1.52513								0.077	-0.218264								0.077	-0.2541								0.077	0.426533								0.077	-0.850807
					0.0775	-1.52219								0.0775	-0.215906								0.0775	-0.254848								0.0775	0.436914								0.0775	-0.856858
					0.078	-1.52335								0.078	-0.214849								0.078	-0.251716								0.078	0.443113								0.078	-0.861083
					0.0785	-1.52592								0.0785	-0.226334								0.0785	-0.248843								0.0785	0.446321								0.0785	-0.866032
					0.079	-1.5327								0.079	-0.235304								0.079	-0.245121								0.079	0.451376								0.079	-0.867751
					0.0795	-1.54105								0.0795	-0.253878								0.0795	-0.243467								0.0795	0.448757								0.0795	-0.866818
					0.08	-1.54922								0.08	-0.264513								0.08	-0.240565								0.08	0.447456								0.08	-0.865193
					0.0805	-1.55433								0.0805	-0.266788								0.0805	-0.23613								0.0805	0.457931								0.0805	-0.861308
					0.081	-1.55993								0.081	-0.274508								0.081	-0.233619								0.081	0.468641								0.081	-0.855349
					0.0815	-1.56086								0.0815	-0.30098								0.0815	-0.234821								0.0815	0.482664								0.0815	-0.850815
					0.082	-1.55469								0.082	-0.311205								0.082	-0.24034								0.082	0.491297								0.082	-0.85284
					0.0825	-1.54588								0.0825	-0.318573								0.0825	-0.245738								0.0825	0.492308								0.0825	-0.85969
					0.083	-1.54228								0.083	-0.322243								0.083	-0.244915								0.083	0.508896								0.083	-0.865413
					0.0835	-1.54229								0.0835	-0.323751								0.0835	-0.242115								0.0835	0.527212								0.0835	-0.867593
					0.084	-1.54842								0.084	-0.330049								0.084	-0.235208								0.084	0.532343								0.084	-0.866385
					0.0845	-1.55391								0.0845	-0.336786								0.0845	-0.223502								0.0845	0.532883								0.0845	-0.858806
					0.085	-1.55983								0.085	-0.347982								0.085	-0.212941								0.085	0.535461								0.085	-0.850223
					0.0855	-1.56608								0.0855	-0.363398								0.0855	-0.209034								0.0855	0.54484								0.0855	-0.845651
					0.086	-1.56818								0.086	-0.373123								0.086	-0.212032								0.086	0.549894								0.086	-0.8468
					0.0865	-1.56686								0.0865	-0.393679								0.0865	-0.214656								0.0865	0.567465								0.0865	-0.850451
					0.087	-1.5604								0.087	-0.412117								0.087	-0.21775								0.087	0.587578								0.087	-0.855423
					0.0875	-1.55496								0.0875	-0.426628								0.0875	-0.218158								0.0875	0.60766								0.0875	-0.856673
					0.088	-1.54696								0.088	-0.434696								0.088	-0.218432								0.088	0.620768								0.088	-0.856316
					0.0885	-1.53758								0.0885	-0.444176								0.0885	-0.220173								0.0885	0.637857								0.0885	-0.856486
					0.089	-1.52914								0.089	-0.45714								0.089	-0.226809								0.089	0.65534								0.089	-0.852378
					0.0895	-1.52166								0.0895	-0.477684								0.0895	-0.239421								0.0895	0.660498								0.0895	-0.843826
					0.09	-1.52071								0.09	-0.501								0.09	-0.249525								0.09	0.663521								0.09	-0.83906
					0.0905	-1.52618								0.0905	-0.524523								0.0905	-0.253251								0.0905	0.673771								0.0905	-0.836338
					0.091	-1.53349								0.091	-0.544842								0.091	-0.256561								0.091	0.688032								0.091	-0.839779
					0.0915	-1.54008								0.0915	-0.552561								0.0915	-0.252206								0.0915	0.699135								0.0915	-0.849815
					0.092	-1.5427								0.092	-0.578613								0.092	-0.24313								0.092	0.714796								0.092	-0.860852
					0.0925	-1.53874								0.0925	-0.589445								0.0925	-0.236147								0.0925	0.734064								0.0925	-0.870695
					0.093	-1.53296								0.093	-0.589357								0.093	-0.229585								0.093	0.764145								0.093	-0.87796
					0.0935	-1.52439								0.0935	-0.584839								0.0935	-0.227593								0.0935	0.78566								0.0935	-0.877954
					0.094	-1.51751								0.094	-0.578474								0.094	-0.229151								0.094	0.817369								0.094	-0.870746
					0.0945	-1.51778								0.0945	-0.585504								0.0945	-0.232242								0.0945	0.841473								0.0945	-0.860331
					0.095	-1.52756								0.095	-0.5979								0.095	-0.234864								0.095	0.860197								0.095	-0.853262
					0.0955	-1.53462								0.0955	-0.597559								0.0955	-0.236429								0.0955	0.865341								0.0955	-0.850463
					0.096	-1.53392								0.096	-0.603653								0.096	-0.233858								0.096	0.86775								0.096	-0.851612
					0.0965	-1.52558								0.0965	-0.604807								0.0965	-0.23104								0.0965	0.874582								0.0965	-0.851821
					0.097	-1.51675								0.097	-0.612999								0.097	-0.222819								0.097	0.879269								0.097	-0.848333
					0.0975	-1.5099								0.0975	-0.617899								0.0975	-0.20952								0.0975	0.887505								0.0975	-0.84555
					0.098	-1.50833								0.098	-0.629402								0.098	-0.201611								0.098	0.892099								0.098	-0.841736
					0.0985	-1.51099								0.0985	-0.6458								0.0985	-0.198216								0.0985	0.889942								0.0985	-0.843613
					0.099	-1.51908								0.099	-0.647119								0.099	-0.198272								0.099	0.886768								0.099	-0.847966
					0.0995	-1.52929								0.0995	-0.65543								0.0995	-0.203557								0.0995	0.874876								0.0995	-0.85562
					0.1	-1.53791								0.1	-0.660608								0.1	-0.213513								0.1	0.841549								0.1	-0.865178
					0.1005	-1.54164								0.1005	-0.662804								0.1005	-0.224574								0.1005	0.786415								0.1005	-0.873465
					0.101	-1.53871								0.101	-0.667717								0.101	-0.236703								0.101	0.726891								0.101	-0.872384
					0.1015	-1.53264								0.1015	-0.667242								0.1015	-0.247325								0.1015	0.661203								0.1015	-0.8676
					0.102	-1.52379								0.102	-0.666391								0.102	-0.255424								0.102	0.576492								0.102	-0.862239
					0.1025	-1.51688								0.1025	-0.679451								0.1025	-0.257141								0.1025	0.482616								0.1025	-0.860303
					0.103	-1.51152								0.103	-0.699654								0.103	-0.253608								0.103	0.391855								0.103	-0.864931
					0.1035	-1.50452								0.1035	-0.717129								0.1035	-0.244751								0.1035	0.317839								0.1035	-0.874456
					0.104	-1.4997								0.104	-0.729223								0.104	-0.234227								0.104	0.257155								0.104	-0.882101
					0.1045	-1.49624								0.1045	-0.736328								0.1045	-0.222269								0.1045	0.206303								0.1045	-0.879423
					0.105	-1.48825								0.105	-0.734957								0.105	-0.214615								0.105	0.175108								0.105	-0.86942
					0.1055	-1.47993								0.1055	-0.736845								0.1055	-0.207392								0.1055	0.154789								0.1055	-0.85761
					0.106	-1.47123								0.106	-0.739702								0.106	-0.203358								0.106	0.140543								0.106	-0.851411
					0.1065	-1.47002								0.1065	-0.740742								0.1065	-0.203635								0.1065	0.131245								0.1065	-0.853231
					0.107	-1.47672								0.107	-0.743998								0.107	-0.207351								0.107	0.134771								0.107	-0.862717
					0.1075	-1.48319								0.1075	-0.747301								0.1075	-0.21211								0.1075	0.152847								0.1075	-0.875986
					0.108	-1.49247								0.108	-0.748003								0.108	-0.220981								0.108	0.197527								0.108	-0.883207
					0.1085	-1.49377								0.1085	-0.748022								0.1085	-0.229695								0.1085	0.269241								0.1085	-0.885331
					0.109	-1.48351								0.109	-0.740971								0.109	-0.239099								0.109	0.354803								0.109	-0.881609
					0.1095	-1.47444								0.1095	-0.733278								0.1095	-0.245081								0.1095	0.440748								0.1095	-0.87646
					0.11	-1.46669								0.11	-0.744324								0.11	-0.248012								0.11	0.519901								0.11	-0.86934
					0.1105	-1.46593								0.1105	-0.747181								0.1105	-0.249011								0.1105	0.602089								0.1105	-0.86731
					0.111	-1.47079								0.111	-0.756027								0.111	-0.246155								0.111	0.668131								0.111	-0.869411
					0.1115	-1.47805								0.1115	-0.775017								0.1115	-0.239173								0.1115	0.729185								0.1115	-0.869811
					0.112	-1.48141								0.112	-0.777657								0.112	-0.230272								0.112	0.78425								0.112	-0.869563
					0.1125	-1.48137								0.1125	-0.785553								0.1125	-0.223522								0.1125	0.833464								0.1125	-0.867367
					0.113	-1.47781								0.113	-0.788162								0.113	-0.218528								0.113	0.89023								0.113	-0.861471
					0.1135	-1.4729								0.1135	-0.789722								0.1135	-0.215375								0.1135	0.927193								0.1135	-0.853287
					0.114	-1.46895								0.114	-0.788237								0.114	-0.219085								0.114	0.965008								0.114	-0.847808
					0.1145	-1.46508								0.1145	-0.792791								0.1145	-0.228515								0.1145	0.984402								0.1145	-0.842751
					0.115	-1.46407								0.115	-0.793972								0.115	-0.23523								0.115	0.983822								0.115	-0.841985
					0.1155	-1.46364								0.1155	-0.794104								0.1155	-0.238047								0.1155	0.974279								0.1155	-0.844043
					0.116	-1.46369								0.116	-0.79327								0.116	-0.2334								0.116	0.953758								0.116	-0.84739
					0.1165	-1.463								0.1165	-0.817722								0.1165	-0.226708								0.1165	0.922125								0.1165	-0.848304
					0.117	-1.46153								0.117	-0.82774								0.117	-0.22111								0.117	0.887268								0.117	-0.84802
					0.1175	-1.45898								0.1175	-0.827705								0.1175	-0.216177								0.1175	0.869593								0.1175	-0.850876
					0.118	-1.45803								0.118	-0.839918								0.118	-0.215555								0.118	0.862026								0.118	-0.853747
					0.1185	-1.45797								0.1185	-0.842192								0.1185	-0.215652								0.1185	0.850378								0.1185	-0.856939
					0.119	-1.45461								0.119	-0.854733								0.119	-0.21852								0.119	0.842375								0.119	-0.859436
					0.1195	-1.45051								0.1195	-0.861971								0.1195	-0.217464								0.1195	0.828712								0.1195	-0.860514
					0.12	-1.4443								0.12	-0.866137								0.12	-0.214554								0.12	0.819727								0.12	-0.856312
					0.1205	-1.43977								0.1205	-0.876036								0.1205	-0.213194								0.1205	0.821232								0.1205	-0.85136
					0.121	-1.43456								0.121	-0.882793								0.121	-0.213627								0.121	0.816002								0.121	-0.843426
					0.1215	-1.43108								0.1215	-0.898146								0.1215	-0.215069								0.1215	0.811955								0.1215	-0.834745
					0.122	-1.42782								0.122	-0.917816								0.122	-0.21562								0.122	0.803286								0.122	-0.82747
					0.1225	-1.42504								0.1225	-0.931974								0.1225	-0.214564								0.1225	0.787113								0.1225	-0.82362
					0.123	-1.42165								0.123	-0.942488								0.123	-0.211652								0.123	0.772547								0.123	-0.816498
					0.1235	-1.4175								0.1235	-0.948692								0.1235	-0.20696								0.1235	0.770472								0.1235	-0.810173
					0.124	-1.42038								0.124	-0.95261								0.124	-0.202635								0.124	0.775532								0.124	-0.802651
					0.1245	-1.42769								0.1245	-0.954529								0.1245	-0.198327								0.1245	0.771473								0.1245	-0.796442
					0.125	-1.43198								0.125	-0.960661								0.125	-0.201009								0.125	0.75919								0.125	-0.792239
					0.1255	-1.43329								0.1255	-0.970642								0.1255	-0.213458								0.1255	0.742088								0.1255	-0.792099
					0.126	-1.4297								0.126	-0.971445								0.126	-0.224407								0.126	0.725143								0.126	-0.792029
					0.1265	-1.42384								0.1265	-0.971939								0.1265	-0.231034								0.1265	0.706139								0.1265	-0.791957
					0.127	-1.41573								0.127	-0.961855								0.127	-0.231245								0.127	0.696974								0.127	-0.799789
					0.1275	-1.40681								0.1275	-0.967985								0.1275	-0.223495								0.1275	0.695147								0.1275	-0.805384
					0.128	-1.39973								0.128	-0.9821								0.128	-0.207375								0.128	0.69639								0.128	-0.803631
					0.1285	-1.39504								0.1285	-0.985661								0.1285	-0.194888								0.1285	0.699785								0.1285	-0.797862
					0.129	-1.39388								0.129	-0.992784								0.129	-0.188857								0.129	0.697824								0.129	-0.789024
					0.1295	-1.3966								0.1295	-0.998548								0.1295	-0.187658								0.1295	0.685186								0.1295	-0.777023
					0.13	-1.39879								0.13	-1.00147								0.13	-0.194515								0.13	0.663599								0.13	-0.769922
					0.1305	-1.39748								0.1305	-0.999516								0.1305	-0.202766								0.1305	0.641397								0.1305	-0.763069
					0.131	-1.39267								0.131	-1.00259								0.131	-0.208868								0.131	0.616951								0.131	-0.762065
					0.1315	-1.38431								0.1315	-1.01018								0.1315	-0.210646								0.1315	0.593922								0.1315	-0.766931
					0.132	-1.38086								0.132	-1.02469								0.132	-0.210294								0.132	0.577089								0.132	-0.772959
					0.1325	-1.38044								0.1325	-1.04099								0.1325	-0.209482								0.1325	0.560858								0.1325	-0.779464
					0.133	-1.38869								0.133	-1.06323								0.133	-0.207159								0.133	0.546568								0.133	-0.786154
					0.1335	-1.39763								0.1335	-1.08246								0.1335	-0.206935								0.1335	0.524975								0.1335	-0.787105
					0.134	-1.40401								0.134	-1.08169								0.134	-0.209573								0.134	0.512899								0.134	-0.786677
					0.1345	-1.39972								0.1345	-1.08934								0.1345	-0.209139								0.1345	0.507135								0.1345	-0.783829
					0.135	-1.38248								0.135	-1.09279								0.135	-0.203461								0.135	0.514								0.135	-0.778434
					0.1355	-1.35993								0.1355	-1.08934								0.1355	-0.198133								0.1355	0.512423								0.1355	-0.773952
					0.136	-1.3364								0.136	-1.09618								0.136	-0.192525								0.136	0.504772								0.136	-0.770407
					0.1365	-1.31883								0.1365	-1.10717								0.1365	-0.186044								0.1365	0.489128								0.1365	-0.767593
					0.137	-1.3122								0.137	-1.11736								0.137	-0.186144								0.137	0.463621								0.137	-0.772058
					0.1375	-1.31549								0.1375	-1.12391								0.1375	-0.191506								0.1375	0.4405								0.1375	-0.777941
					0.138	-1.32283								0.138	-1.13414								0.138	-0.203357								0.138	0.418961								0.138	-0.787265
					0.1385	-1.32726								0.1385	-1.12931								0.1385	-0.217415								0.1385	0.406908								0.1385	-0.79154
					0.139	-1.32775								0.139	-1.13305								0.139	-0.228714								0.139	0.403849								0.139	-0.789061
					0.1395	-1.32183								0.1395	-1.14536								0.1395	-0.23208								0.1395	0.394871								0.1395	-0.78206
					0.14	-1.31082								0.14	-1.15447								0.14	-0.229386								0.14	0.390819								0.14	-0.770618
					0.1405	-1.29973								0.1405	-1.16182								0.1405	-0.224621								0.1405	0.37714								0.1405	-0.762001
					0.141	-1.29334								0.141	-1.16347								0.141	-0.219187								0.141	0.360388								0.141	-0.756609
					0.1415	-1.29263								0.1415	-1.17478								0.1415	-0.217012								0.1415	0.340923								0.1415	-0.757898
					0.142	-1.29751								0.142	-1.19426								0.142	-0.217123								0.142	0.336035								0.142	-0.756561
					0.1425	-1.30337								0.1425	-1.20736								0.1425	-0.219957								0.1425	0.321735								0.1425	-0.757387
					0.143	-1.30738								0.143	-1.20451								0.143	-0.221433								0.143	0.312994								0.143	-0.759745
					0.1435	-1.3109								0.1435	-1.20432								0.1435	-0.224348								0.1435	0.310505								0.1435	-0.757912
					0.144	-1.30868								0.144	-1.21011								0.144	-0.226675								0.144	0.314388								0.144	-0.755811
					0.1445	-1.30301								0.1445	-1.21135								0.1445	-0.225045								0.1445	0.299835								0.1445	-0.749772
					0.145	-1.29341								0.145	-1.21189								0.145	-0.220393								0.145	0.282219								0.145	-0.743529
					0.1455	-1.27446								0.1455	-1.22383								0.1455	-0.213458								0.1455	0.26584								0.1455	-0.737027
					0.146	-1.25257								0.146	-1.23569								0.146	-0.208687								0.146	0.238047								0.146	-0.731796
					0.1465	-1.23523								0.1465	-1.24137								0.1465	-0.206872								0.1465	0.21521								0.1465	-0.729981
					0.147	-1.22951								0.147	-1.23708								0.147	-0.209847								0.147	0.195368								0.147	-0.726454
					0.1475	-1.23216								0.1475	-1.21942								0.1475	-0.218086								0.1475	0.177301								0.1475	-0.720931
					0.148	-1.23534								0.148	-1.20559								0.148	-0.226881								0.148	0.162436								0.148	-0.716631
					0.1485	-1.23508								0.1485	-1.20168								0.1485	-0.233547								0.1485	0.148796								0.1485	-0.715432
					0.149	-1.23095								0.149	-1.21353								0.149	-0.23379								0.149	0.140577								0.149	-0.713944
					0.1495	-1.22143								0.1495	-1.23614								0.1495	-0.229207								0.1495	0.118362								0.1495	-0.713959
					0.15	-1.212								0.15	-1.25239								0.15	-0.221944								0.15	0.105885								0.15	-0.711255
					0.1505	-1.20548								0.1505	-1.26995								0.1505	-0.219728								0.1505	0.0968151								0.1505	-0.707611
					0.151	-1.20822								0.151	-1.26846								0.151	-0.224396								0.151	0.0839081								0.151	-0.707032
					0.1515	-1.21324								0.1515	-1.26364								0.1515	-0.232017								0.1515	0.06674								0.1515	-0.710372
					0.152	-1.21935								0.152	-1.25466								0.152	-0.24326								0.152	0.0511856								0.152	-0.707578
					0.1525	-1.22379								0.1525	-1.25113								0.1525	-0.251173								0.1525	0.0425911								0.1525	-0.702326
					0.153	-1.22573								0.153	-1.25954								0.153	-0.25692								0.153	0.0287628								0.153	-0.691833
					0.1535	-1.22294								0.1535	-1.2719								0.1535	-0.25635								0.1535	0.0181332								0.1535	-0.683613
					0.154	-1.21248								0.154	-1.28319								0.154	-0.253308								0.154	0.0155678								0.154	-0.677653
					0.1545	-1.20012								0.1545	-1.28814								0.1545	-0.252023								0.1545	0.0135975								0.1545	-0.675221
					0.155	-1.18826								0.155	-1.28442								0.155	-0.255169								0.155	-0.000722885								0.155	-0.675458
					0.1555	-1.18143								0.1555	-1.27856								0.1555	-0.259369								0.1555	-0.00981331								0.1555	-0.677426
					0.156	-1.18159								0.156	-1.27667								0.156	-0.26584								0.156	-0.0157261								0.156	-0.675677
					0.1565	-1.189								0.1565	-1.28747								0.1565	-0.270243								0.1565	-0.0268879								0.1565	-0.669619
					0.157	-1.19792								0.157	-1.3045								0.157	-0.271578								0.157	-0.0321083								0.157	-0.661926
					0.1575	-1.20009								0.1575	-1.31159								0.1575	-0.268176								0.1575	-0.037962								0.1575	-0.657462
					0.158	-1.19598								0.158	-1.31771								0.158	-0.261848								0.158	-0.0450611								0.158	-0.655184
					0.1585	-1.18859								0.1585	-1.32421								0.1585	-0.255772								0.1585	-0.0527229								0.1585	-0.65298
					0.159	-1.17936								0.159	-1.32828								0.159	-0.252178								0.159	-0.0548611								0.159	-0.64794
					0.1595	-1.17262								0.1595	-1.32028								0.1595	-0.257163								0.1595	-0.065279								0.1595	-0.645
					0.16	-1.16559								0.16	-1.32697								0.16	-0.264987								0.16	-0.0815392								0.16	-0.642816
					0.1605	-1.16404								0.1605	-1.33464								0.1605	-0.274549								0.1605	-0.0974197								0.1605	-0.638968
					0.161	-1.17042								0.161	-1.35109								0.161	-0.284027								0.161	-0.11475								0.161	-0.639162
					0.1615	-1.18358								0.1615	-1.36885								0.1615	-0.29349								0.1615	-0.127464								0.1615	-0.636922
					0.162	-1.19532								0.162	-1.37511								0.162	-0.300409								0.162	-0.127176								0.162	-0.633215
					0.1625	-1.20612								0.1625	-1.38694								0.1625	-0.302184								0.1625	-0.134096								0.1625	-0.630488
					0.163	-1.21056								0.163	-1.39456								0.163	-0.304308								0.163	-0.143705								0.163	-0.627504
					0.1635	-1.21122								0.1635	-1.3971								0.1635	-0.300685								0.1635	-0.158068								0.1635	-0.623746
					0.164	-1.21202								0.164	-1.39625								0.164	-0.297458								0.164	-0.169498								0.164	-0.61658
					0.1645	-1.21651								0.1645	-1.38482								0.1645	-0.297682								0.1645	-0.182278								0.1645	-0.610537
					0.165	-1.22519								0.165	-1.38514								0.165	-0.299642								0.165	-0.187639								0.165	-0.606547
					0.1655	-1.23643								0.1655	-1.38964								0.1655	-0.307884								0.1655	-0.193876								0.1655	-0.609548
					0.166	-1.24879								0.166	-1.39212								0.166	-0.32112								0.166	-0.20355								0.166	-0.608771
					0.1665	-1.25796								0.1665	-1.39529								0.1665	-0.333905								0.1665	-0.217854								0.1665	-0.605398
					0.167	-1.26332								0.167	-1.40161								0.167	-0.342421								0.167	-0.218954								0.167	-0.59857
					0.1675	-1.26884								0.1675	-1.39963								0.1675	-0.345081								0.1675	-0.220032								0.1675	-0.584963
					0.168	-1.27337								0.168	-1.39404								0.168	-0.342319								0.168	-0.234728								0.168	-0.567038
					0.1685	-1.27394								0.1685	-1.38738								0.1685	-0.335303								0.1685	-0.247206								0.1685	-0.550524
					0.169	-1.27334								0.169	-1.38115								0.169	-0.329253								0.169	-0.261837								0.169	-0.542468
					0.1695	-1.26957								0.1695	-1.38259								0.1695	-0.328133								0.1695	-0.271992								0.1695	-0.542236
					0.17	-1.26683								0.17	-1.37649								0.17	-0.331853								0.17	-0.281229								0.17	-0.550535
					0.1705	-1.26391								0.1705	-1.38147								0.1705	-0.338066								0.1705	-0.285164								0.1705	-0.561658
					0.171	-1.25991								0.171	-1.39462								0.171	-0.341336								0.171	-0.289051								0.171	-0.565032
					0.1715	-1.25175								0.1715	-1.40098								0.1715	-0.34296								0.1715	-0.290432								0.1715	-0.563213
					0.172	-1.23614								0.172	-1.39841								0.172	-0.337444								0.172	-0.292498								0.172	-0.55411
					0.1725	-1.21731								0.1725	-1.39993								0.1725	-0.330678								0.1725	-0.299948								0.1725	-0.539679
					0.173	-1.20022								0.173	-1.39019								0.173	-0.326433								0.173	-0.31229								0.173	-0.525093
					0.1735	-1.18472								0.1735	-1.38203								0.1735	-0.327792								0.1735	-0.317791								0.1735	-0.514916
					0.174	-1.17301								0.174	-1.37781								0.174	-0.33233								0.174	-0.323229								0.174	-0.509647
					0.1745	-1.1605								0.1745	-1.38743								0.1745	-0.335935								0.1745	-0.328693								0.1745	-0.510005
					0.175	-1.15453								0.175	-1.39218								0.175	-0.334988								0.175	-0.334228								0.175	-0.511193
					0.1755	-1.15274								0.1755	-1.3879								0.1755	-0.334668								0.1755	-0.346275								0.1755	-0.515248
					0.176	-1.14898								0.176	-1.39586								0.176	-0.336115								0.176	-0.351908								0.176	-0.516732
					0.1765	-1.13926								0.1765	-1.40067								0.1765	-0.334898								0.1765	-0.349131								0.1765	-0.5115
					0.177	-1.12254								0.177	-1.40729								0.177	-0.331895								0.177	-0.35022								0.177	-0.503134
					0.1775	-1.10219								0.1775	-1.42294								0.1775	-0.327344								0.1775	-0.335251								0.1775	-0.490595
					0.178	-1.0861								0.178	-1.43058								0.178	-0.324944								0.178	-0.340967								0.178	-0.479614
					0.1785	-1.07521								0.1785	-1.43681								0.1785	-0.320102								0.1785	-0.359283								0.1785	-0.468635
					0.179	-1.06734								0.179	-1.43877								0.179	-0.314668								0.179	-0.372202								0.179	-0.456324
					0.1795	-1.06486								0.1795	-1.42839								0.1795	-0.314629								0.1795	-0.377598								0.1795	-0.449345
					0.18	-1.05958								0.18	-1.41718								0.18	-0.316459								0.18	-0.386999								0.18	-0.448055
					0.1805	-1.05123								0.1805	-1.4018								0.1805	-0.318402								0.1805	-0.405851								0.1805	-0.451251
					0.181	-1.04299								0.181	-1.39647								0.181	-0.322373								0.181	-0.421843								0.181	-0.453978
					0.1815	-1.03042								0.1815	-1.3932								0.1815	-0.329365								0.1815	-0.433294								0.1815	-0.452904
					0.182	-1.01085								0.182	-1.39277								0.182	-0.340909								0.182	-0.428955								0.182	-0.446672
					0.1825	-0.991877								0.1825	-1.39383								0.1825	-0.352541								0.1825	-0.423561								0.1825	-0.432385
					0.183	-0.975849								0.183	-1.40135								0.183	-0.361725								0.183	-0.423222								0.183	-0.421965
					0.1835	-0.96438								0.1835	-1.39435								0.1835	-0.367654								0.1835	-0.426626								0.1835	-0.416734
					0.184	-0.954022								0.184	-1.3818								0.184	-0.368371								0.184	-0.426664								0.184	-0.415014
					0.1845	-0.947446								0.1845	-1.38476								0.1845	-0.366708								0.1845	-0.421902								0.1845	-0.414318
					0.185	-0.935567								0.185	-1.38782								0.185	-0.364529								0.185	-0.415793								0.185	-0.410832
					0.1855	-0.921704								0.1855	-1.39011								0.1855	-0.360726								0.1855	-0.411421								0.1855	-0.401025
					0.186	-0.904159								0.186	-1.39413								0.186	-0.358859								0.186	-0.413946								0.186	-0.390763
					0.1865	-0.884861								0.1865	-1.40274								0.1865	-0.360593								0.1865	-0.424772								0.1865	-0.375427
					0.187	-0.875198								0.187	-1.40644								0.187	-0.364769								0.187	-0.42877								0.187	-0.359963
					0.1875	-0.874278								0.1875	-1.40691								0.1875	-0.370699								0.1875	-0.429691								0.1875	-0.352182
					0.188	-0.882229								0.188	-1.40532								0.188	-0.376901								0.188	-0.431002								0.188	-0.350241
					0.1885	-0.890943								0.1885	-1.40948								0.1885	-0.378058								0.1885	-0.434874								0.1885	-0.350794
					0.189	-0.899424								0.189	-1.42192								0.189	-0.375632								0.189	-0.43753								0.189	-0.349332
					0.1895	-0.903219								0.1895	-1.42677								0.1895	-0.368208								0.1895	-0.44146								0.1895	-0.34357
					0.19	-0.900982								0.19	-1.423								0.19	-0.360459								0.19	-0.443047								0.19	-0.332093
					0.1905	-0.894156								0.1905	-1.40367								0.1905	-0.350866								0.1905	-0.444624								0.1905	-0.320611
					0.191	-0.887499								0.191	-1.38092								0.191	-0.343827								0.191	-0.448345								0.191	-0.312368
					0.1915	-0.882375								0.1915	-1.37103								0.1915	-0.340589								0.1915	-0.449978								0.1915	-0.30572
					0.192	-0.884814								0.192	-1.36587								0.192	-0.340365								0.192	-0.451632								0.192	-0.305599
					0.1925	-0.890101								0.1925	-1.35572								0.1925	-0.345303								0.1925	-0.455185								0.1925	-0.30346
					0.193	-0.897287								0.193	-1.36041								0.193	-0.350405								0.193	-0.455364								0.193	-0.300087
					0.1935	-0.900977								0.1935	-1.36765								0.1935	-0.352599								0.1935	-0.45244								0.1935	-0.292629
					0.194	-0.896031								0.194	-1.37935								0.194	-0.351255								0.194	-0.452555								0.194	-0.284534
					0.1945	-0.884473								0.1945	-1.38069								0.1945	-0.349519								0.1945	-0.45435								0.1945	-0.278606
					0.195	-0.874606								0.195	-1.38053								0.195	-0.352032								0.195	-0.448023								0.195	-0.273279
					0.1955	-0.868916								0.1955	-1.38485								0.1955	-0.356961								0.1955	-0.434015								0.1955	-0.27019
					0.196	-0.864701								0.196	-1.37663								0.196	-0.363822								0.196	-0.424271								0.196	-0.271894
					0.1965	-0.862752								0.1965	-1.36036								0.1965	-0.3682								0.1965	-0.424801								0.1965	-0.267119
					0.197	-0.861276								0.197	-1.35067								0.197	-0.3696								0.197	-0.424902								0.197	-0.259376
					0.1975	-0.862416								0.1975	-1.3432								0.1975	-0.369515								0.1975	-0.422514								0.1975	-0.253822
					0.198	-0.860903								0.198	-1.34173								0.198	-0.370242								0.198	-0.422722								0.198	-0.244547
					0.1985	-0.857418								0.1985	-1.342								0.1985	-0.373892								0.1985	-0.42021								0.1985	-0.234883
					0.199	-0.855769								0.199	-1.34816								0.199	-0.376359								0.199	-0.43211								0.199	-0.222533
					0.1995	-0.856044								0.1995	-1.34909								0.1995	-0.375706								0.1995	-0.455213								0.1995	-0.210047
					0.2	-0.861788								0.2	-1.35894								0.2	-0.370747								0.2	-0.469126								0.2	-0.198125
					0.2005	-0.869674								0.2005	-1.36179								0.2005	-0.359987								0.2005	-0.469507								0.2005	-0.187445
					0.201	-0.8769								0.201	-1.36372								0.201	-0.346967								0.201	-0.458038								0.201	-0.177161
					0.2015	-0.885941								0.2015	-1.35631								0.2015	-0.33771								0.2015	-0.443113								0.2015	-0.173554
					0.202	-0.890048								0.202	-1.34753								0.202	-0.335151								0.202	-0.441956								0.202	-0.174925
					0.2025	-0.886388								0.2025	-1.35081								0.2025	-0.336545								0.2025	-0.435902								0.2025	-0.175332
					0.203	-0.875036								0.203	-1.34957								0.203	-0.342371								0.203	-0.436184								0.203	-0.17244
					0.2035	-0.859791								0.2035	-1.35063								0.2035	-0.354375								0.2035	-0.418217								0.2035	-0.165762
					0.204	-0.841606								0.204	-1.33528								0.204	-0.367476								0.204	-0.41099								0.204	-0.157459
					0.2045	-0.832579								0.2045	-1.32415								0.2045	-0.375095								0.2045	-0.406107								0.2045	-0.149898
					0.205	-0.832065								0.205	-1.31253								0.205	-0.375978								0.205	-0.393955								0.205	-0.143648
					0.2055	-0.830651								0.2055	-1.30804								0.2055	-0.371477								0.2055	-0.384548								0.2055	-0.138794
					0.206	-0.830777								0.206	-1.30714								0.206	-0.36767								0.206	-0.377205								0.206	-0.137516
					0.2065	-0.827533								0.2065	-1.2945								0.2065	-0.366751								0.2065	-0.379404								0.2065	-0.140464
					0.207	-0.820653								0.207	-1.28524								0.207	-0.369464								0.207	-0.383316								0.207	-0.139314
					0.2075	-0.813297								0.2075	-1.27753								0.2075	-0.368318								0.2075	-0.38431								0.2075	-0.13226
					0.208	-0.807527								0.208	-1.28262								0.208	-0.368058								0.208	-0.392492								0.208	-0.122963
					0.2085	-0.811192								0.2085	-1.28245								0.2085	-0.365227								0.2085	-0.400223								0.2085	-0.112656
					0.209	-0.82215								0.209	-1.27226								0.209	-0.361918								0.209	-0.403254								0.209	-0.103282
					0.2095	-0.831938								0.2095	-1.27178								0.2095	-0.362345								0.2095	-0.38975								0.2095	-0.0979024
					0.21	-0.836755								0.21	-1.26851								0.21	-0.364907								0.21	-0.388088								0.21	-0.0966723
					0.2105	-0.831591								0.2105	-1.26154								0.2105	-0.373761								0.2105	-0.386894								0.2105	-0.0946467
					0.211	-0.813931								0.211	-1.25742								0.211	-0.384345								0.211	-0.373184								0.211	-0.0878137
					0.2115	-0.79254								0.2115	-1.2578								0.2115	-0.389278								0.2115	-0.366106								0.2115	-0.0753227
					0.212	-0.777551								0.212	-1.26329								0.212	-0.390168								0.212	-0.367107								0.212	-0.0651088
					0.2125	-0.76572								0.2125	-1.24947								0.2125	-0.385494								0.2125	-0.367119								0.2125	-0.0554694
					0.213	-0.759856								0.213	-1.2401								0.213	-0.379607								0.213	-0.371128								0.213	-0.0506167
					0.2135	-0.756422								0.2135	-1.23892								0.2135	-0.37368								0.2135	-0.366478								0.2135	-0.0501417
					0.214	-0.757964								0.214	-1.2296								0.214	-0.370288								0.214	-0.364057								0.214	-0.052943
					0.2145	-0.758118								0.2145	-1.22101								0.2145	-0.370113								0.2145	-0.36231								0.2145	-0.0533643
					0.215	-0.754762								0.215	-1.21402								0.215	-0.370659								0.215	-0.361767								0.215	-0.0513516
					0.2155	-0.747209								0.2155	-1.1942								0.2155	-0.371161								0.2155	-0.377672								0.2155	-0.0443624
					0.216	-0.73686								0.216	-1.17609								0.216	-0.365392								0.216	-0.383844								0.216	-0.0313792
					0.2165	-0.726554								0.2165	-1.16254								0.2165	-0.357878								0.2165	-0.383589								0.2165	-0.0196636
					0.217	-0.719126								0.217	-1.15889								0.217	-0.352176								0.217	-0.377689								0.217	-0.00895882
					0.2175	-0.715768								0.2175	-1.16214								0.2175	-0.348638								0.2175	-0.368383								0.2175	0.0012548
					0.218	-0.714697								0.218	-1.15919								0.218	-0.347211								0.218	-0.360434								0.218	0.0108031
					0.2185	-0.711179								0.2185	-1.15								0.2185	-0.346423								0.2185	-0.346891								0.2185	0.0200598
					0.219	-0.709594								0.219	-1.14473								0.219	-0.347411								0.219	-0.351393								0.219	0.0261273
					0.2195	-0.702187								0.2195	-1.13251								0.2195	-0.347239								0.2195	-0.343811								0.2195	0.0269662
					0.22	-0.690907								0.22	-1.1202								0.22	-0.346111								0.22	-0.337379								0.22	0.0263534
					0.2205	-0.677588								0.2205	-1.11609								0.2205	-0.345643								0.2205	-0.334536								0.2205	0.0282508
					0.221	-0.667784								0.221	-1.11583								0.221	-0.34475								0.221	-0.331455								0.221	0.0304652
					0.2215	-0.662011								0.2215	-1.10306								0.2215	-0.347972								0.2215	-0.332958								0.2215	0.0352137
					0.222	-0.659121								0.222	-1.0913								0.222	-0.353402								0.222	-0.339355								0.222	0.0431061
					0.2225	-0.653021								0.2225	-1.08015								0.2225	-0.357209								0.2225	-0.339537								0.2225	0.049391
					0.223	-0.645439								0.223	-1.06802								0.223	-0.362121								0.223	-0.339588								0.223	0.0541157
					0.2235	-0.638136								0.2235	-1.05999								0.2235	-0.36406								0.2235	-0.331411								0.2235	0.0580741
					0.224	-0.63415								0.224	-1.05028								0.224	-0.363515								0.224	-0.324265								0.224	0.059271
					0.2245	-0.629176								0.2245	-1.04585								0.2245	-0.361136								0.2245	-0.32848								0.2245	0.0606743
					0.225	-0.623496								0.225	-1.03652								0.225	-0.358856								0.225	-0.334145								0.225	0.0612763
					0.2255	-0.615877								0.2255	-1.03097								0.2255	-0.354178								0.2255	-0.354099								0.2255	0.0609682
					0.226	-0.609833								0.226	-1.02673								0.226	-0.348525								0.226	-0.366613								0.226	0.0615315
					0.2265	-0.607733								0.2265	-1.0228								0.2265	-0.345274								0.2265	-0.366764								0.2265	0.0654135
					0.227	-0.613502								0.227	-1.02593								0.227	-0.346084								0.227	-0.364756								0.227	0.0699143
					0.2275	-0.622913								0.2275	-1.02508								0.2275	-0.350224								0.2275	-0.359032								0.2275	0.0744624
					0.228	-0.635007								0.228	-1.02016								0.228	-0.355809								0.228	-0.348631								0.228	0.0767404
					0.2285	-0.645062								0.2285	-1.00946								0.2285	-0.359051								0.2285	-0.330193								0.2285	0.0762851
					0.229	-0.646424								0.229	-1.00002								0.229	-0.362065								0.229	-0.320538								0.229	0.0744212
					0.2295	-0.64269								0.2295	-0.985159								0.2295	-0.362472								0.2295	-0.333258								0.2295	0.0732394
					0.23	-0.636457								0.23	-0.977226								0.23	-0.358955								0.23	-0.337582								0.23	0.0742046
					0.2305	-0.628552								0.2305	-0.977432								0.2305	-0.354406								0.2305	-0.344038								0.2305	0.0815663
					0.231	-0.620953								0.231	-0.969595								0.231	-0.348651								0.231	-0.352922								0.231	0.0956972
					0.2315	-0.621452								0.2315	-0.962292								0.2315	-0.334259								0.2315	-0.356129								0.2315	0.111915
					0.232	-0.623751								0.232	-0.951521								0.232	-0.320913								0.232	-0.35412								0.232	0.121362
					0.2325	-0.620392								0.2325	-0.944088								0.2325	-0.314214								0.2325	-0.339167								0.2325	0.123777
					0.233	-0.613372								0.233	-0.936325								0.233	-0.312793								0.233	-0.339792								0.233	0.122636
					0.2335	-0.601424								0.2335	-0.938873								0.2335	-0.315858								0.2335	-0.350193								0.2335	0.118406
					0.234	-0.586007								0.234	-0.941626								0.234	-0.31883								0.234	-0.360876								0.234	0.12002
					0.2345	-0.57143								0.2345	-0.948894								0.2345	-0.316505								0.2345	-0.365183								0.2345	0.126082
					0.235	-0.560073								0.235	-0.95167								0.235	-0.315718								0.235	-0.367001								0.235	0.136988
					0.2355	-0.550252								0.2355	-0.93589								0.2355	-0.315524								0.2355	-0.360966								0.2355	0.151731
					0.236	-0.539393								0.236	-0.912661								0.236	-0.318086								0.236	-0.356447								0.236	0.162904
					0.2365	-0.526754								0.2365	-0.894215								0.2365	-0.320041								0.2365	-0.348814								0.2365	0.169964
					0.237	-0.514715								0.237	-0.877592								0.237	-0.320002								0.237	-0.343939								0.237	0.173034
					0.2375	-0.504893								0.2375	-0.860825								0.2375	-0.312596								0.2375	-0.335518								0.2375	0.172885
					0.238	-0.499518								0.238	-0.849361								0.238	-0.299987								0.238	-0.330011								0.238	0.176349
					0.2385	-0.499763								0.2385	-0.832789								0.2385	-0.288301								0.2385	-0.329323								0.2385	0.179336
					0.239	-0.495546								0.239	-0.828543								0.239	-0.281048								0.239	-0.329651								0.239	0.184003
					0.2395	-0.486775								0.2395	-0.831747								0.2395	-0.283493								0.2395	-0.323875								0.2395	0.186847
					0.24	-0.474627								0.24	-0.821577								0.24	-0.291817								0.24	-0.332796								0.24	0.189171
					0.2405	-0.462375								0.2405	-0.821718								0.2405	-0.300978								0.2405	-0.348307								0.2405	0.194681
					0.241	-0.449969								0.241	-0.818624								0.241	-0.304776								0.241	-0.350378								0.241	0.203029
					0.2415	-0.445075								0.2415	-0.809809								0.2415	-0.299304								0.2415	-0.348883								0.2415	0.20879
					0.242	-0.444676								0.242	-0.806389								0.242	-0.292226								0.242	-0.345167								0.242	0.206925
					0.2425	-0.446945								0.2425	-0.80743								0.2425	-0.283773								0.2425	-0.344645								0.2425	0.204544
					0.243	-0.446971								0.243	-0.806391								0.243	-0.278534								0.243	-0.348556								0.243	0.204661
					0.2435	-0.442149								0.2435	-0.803495								0.2435	-0.28124								0.2435	-0.360611								0.2435	0.207961
					0.244	-0.434267								0.244	-0.79937								0.244	-0.292566								0.244	-0.369535								0.244	0.216337
					0.2445	-0.426996								0.2445	-0.800373								0.2445	-0.301013								0.2445	-0.382381								0.2445	0.22809
					0.245	-0.414967								0.245	-0.799053								0.245	-0.306371								0.245	-0.38047								0.245	0.237261
					0.2455	-0.407909								0.2455	-0.786472								0.2455	-0.304978								0.2455	-0.378668								0.2455	0.246612
					0.246	-0.403097								0.246	-0.777123								0.246	-0.299604								0.246	-0.377768								0.246	0.24755
					0.2465	-0.401473								0.2465	-0.77232								0.2465	-0.289407								0.2465	-0.378445								0.2465	0.244773
					0.247	-0.404513								0.247	-0.767479								0.247	-0.280101								0.247	-0.389647								0.247	0.239637
					0.2475	-0.402179								0.2475	-0.764572								0.2475	-0.272359								0.2475	-0.397713								0.2475	0.232393
					0.248	-0.397732								0.248	-0.75334								0.248	-0.268446								0.248	-0.402424								0.248	0.227838
					0.2485	-0.392334								0.2485	-0.745173								0.2485	-0.271097								0.2485	-0.409031								0.2485	0.229502
					0.249	-0.389772								0.249	-0.726046								0.249	-0.279076								0.249	-0.407738								0.249	0.235533
					0.2495	-0.390533								0.2495	-0.718453								0.2495	-0.287162								0.2495	-0.403002								0.2495	0.239595
					0.25	-0.394237								0.25	-0.71677								0.25	-0.288392								0.25	-0.389963								0.25	0.239268
					0.2505	-0.400471								0.2505	-0.716339								0.2505	-0.283472								0.2505	-0.38032								0.2505	0.241056
					0.251	-0.411146								0.251	-0.708229								0.251	-0.272182								0.251	-0.380035								0.251	0.243405
					0.2515	-0.420094								0.2515	-0.700579								0.2515	-0.261583								0.2515	-0.379154								0.2515	0.246613
					0.252	-0.425264								0.252	-0.688734								0.252	-0.252915								0.252	-0.384069								0.252	0.251681
					0.2525	-0.426844								0.2525	-0.686298								0.2525	-0.24711								0.2525	-0.393507								0.2525	0.254703
					0.253	-0.431236								0.253	-0.685267								0.253	-0.247998								0.253	-0.408491								0.253	0.253756
					0.2535	-0.435134								0.2535	-0.690987								0.2535	-0.251318								0.2535	-0.417507								0.2535	0.250939
					0.254	-0.4403								0.254	-0.6859								0.254	-0.252326								0.254	-0.412188								0.254	0.244007
					0.2545	-0.447837								0.2545	-0.682693								0.2545	-0.247896								0.2545	-0.403772								0.2545	0.234331
					0.255	-0.453784								0.255	-0.681913								0.255	-0.244593								0.255	-0.392399								0.255	0.224941
					0.2555	-0.463685								0.2555	-0.682621								0.2555	-0.242275								0.2555	-0.382011								0.2555	0.217548
					0.256	-0.469024								0.256	-0.677137								0.256	-0.24239								0.256	-0.378586								0.256	0.216039
					0.2565	-0.471794								0.2565	-0.668428								0.2565	-0.242419								0.2565	-0.384531								0.2565	0.220198
					0.257	-0.470646								0.257	-0.659075								0.257	-0.240418								0.257	-0.386009								0.257	0.227752
					0.2575	-0.468673								0.2575	-0.659382								0.2575	-0.240668								0.2575	-0.382284								0.2575	0.238588
					0.258	-0.461425								0.258	-0.669098								0.258	-0.239586								0.258	-0.378672								0.258	0.250324
					0.2585	-0.450974								0.2585	-0.66715								0.2585	-0.237977								0.2585	-0.378643								0.2585	0.260585
					0.259	-0.440875								0.259	-0.676971								0.259	-0.237065								0.259	-0.373381								0.259	0.273414
					0.2595	-0.432815								0.2595	-0.679382								0.2595	-0.23812								0.2595	-0.373898								0.2595	0.282768
					0.26	-0.428842								0.26	-0.679535								0.26	-0.237949								0.26	-0.3799								0.26	0.287732
					0.2605	-0.421783								0.2605	-0.690155								0.2605	-0.236792								0.2605	-0.37908								0.2605	0.285923
					0.261	-0.409235								0.261	-0.697962								0.261	-0.237921								0.261	-0.377769								0.261	0.282133
					0.2615	-0.39268								0.2615	-0.694012								0.2615	-0.237135								0.2615	-0.376741								0.2615	0.277921
					0.262	-0.375284								0.262	-0.687275								0.262	-0.23877								0.262	-0.382553								0.262	0.279322
					0.2625	-0.356794								0.2625	-0.692285								0.2625	-0.244079								0.2625	-0.384852								0.2625	0.282919
					0.263	-0.339624								0.263	-0.701109								0.263	-0.250665								0.263	-0.390259								0.263	0.285573
					0.2635	-0.32512								0.2635	-0.715147								0.2635	-0.25489								0.2635	-0.379785								0.2635	0.290807
					0.264	-0.310449								0.264	-0.725519								0.264	-0.254909								0.264	-0.374666								0.264	0.298905
					0.2645	-0.293992								0.2645	-0.72834								0.2645	-0.2506								0.2645	-0.370499								0.2645	0.306898
					0.265	-0.273463								0.265	-0.729008								0.265	-0.24178								0.265	-0.366259								0.265	0.307194
					0.2655	-0.254112								0.2655	-0.724865								0.2655	-0.233189								0.2655	-0.352797								0.2655	0.301209
					0.266	-0.24123								0.266	-0.73098								0.266	-0.22373								0.266	-0.33177								0.266	0.291797
					0.2665	-0.235272								0.2665	-0.738192								0.2665	-0.217095								0.2665	-0.324356								0.2665	0.28609
					0.267	-0.231107								0.267	-0.738207								0.267	-0.213806								0.267	-0.330483								0.267	0.28494
					0.2675	-0.227527								0.2675	-0.743132								0.2675	-0.211772								0.2675	-0.33783								0.2675	0.291579
					0.268	-0.220462								0.268	-0.754301								0.268	-0.212855								0.268	-0.351975								0.268	0.304893
					0.2685	-0.208975								0.2685	-0.76741								0.2685	-0.21637								0.2685	-0.360912								0.2685	0.318937
					0.269	-0.196685								0.269	-0.77285								0.269	-0.22								0.269	-0.355692								0.269	0.334879
					0.2695	-0.186122								0.2695	-0.777471								0.2695	-0.223628								0.2695	-0.347185								0.2695	0.347073
					0.27	-0.176854								0.27	-0.774435								0.27	-0.225143								0.27	-0.334864								0.27	0.349067
					0.2705	-0.169397								0.2705	-0.780737								0.2705	-0.223825								0.2705	-0.322033								0.2705	0.342087
					0.271	-0.162401								0.271	-0.792004								0.271	-0.218668								0.271	-0.31953								0.271	0.335987
					0.2715	-0.156217								0.2715	-0.8128								0.2715	-0.213888								0.2715	-0.321922								0.2715	0.326663
					0.272	-0.145926								0.272	-0.828129								0.272	-0.214491								0.272	-0.320011								0.272	0.320925
					0.2725	-0.132885								0.2725	-0.851076								0.2725	-0.220397								0.2725	-0.318428								0.2725	0.31525
					0.273	-0.119501								0.273	-0.878937								0.273	-0.230959								0.273	-0.316597								0.273	0.309455
					0.2735	-0.112036								0.2735	-0.902527								0.2735	-0.236231								0.2735	-0.320746								0.2735	0.304239
					0.274	-0.110313								0.274	-0.917868								0.274	-0.237825								0.274	-0.326019								0.274	0.300324
					0.2745	-0.112814								0.2745	-0.930677								0.2745	-0.236744								0.2745	-0.328072								0.2745	0.303672
					0.275	-0.114701								0.275	-0.94384								0.275	-0.233102								0.275	-0.328381								0.275	0.309101
					0.2755	-0.115438								0.2755	-0.957336								0.2755	-0.231422								0.2755	-0.326609								0.2755	0.315059
					0.276	-0.115389								0.276	-0.963236								0.276	-0.227529								0.276	-0.321554								0.276	0.320011
					0.2765	-0.110697								0.2765	-0.969063								0.2765	-0.22266								0.2765	-0.323761								0.2765	0.325234
					0.277	-0.0981941								0.277	-0.967855								0.277	-0.218105								0.277	-0.323196								0.277	0.327348
					0.2775	-0.0801902								0.2775	-0.970558								0.2775	-0.215764								0.2775	-0.307301								0.2775	0.323574
					0.278	-0.0643277								0.278	-0.984201								0.278	-0.217452								0.278	-0.29306								0.278	0.317112
					0.2785	-0.0540748								0.2785	-1.00111								0.2785	-0.220425								0.2785	-0.289843								0.2785	0.306487
					0.279	-0.0508542								0.279	-1.02244								0.279	-0.22237								0.279	-0.282778								0.279	0.295801
					0.2795	-0.0491848								0.2795	-1.0331								0.2795	-0.219145								0.2795	-0.278502								0.2795	0.287784
					0.28	-0.0496211								0.28	-1.0484								0.28	-0.206831								0.28	-0.281038								0.28	0.285344
					0.2805	-0.0494413								0.2805	-1.06464								0.2805	-0.195885								0.2805	-0.28661								0.2805	0.286839
					0.281	-0.046103								0.281	-1.07736								0.281	-0.18925								0.281	-0.306177								0.281	0.291093
					0.2815	-0.0350514								0.2815	-1.09346								0.2815	-0.192426								0.2815	-0.308289								0.2815	0.298368
					0.282	-0.0244541								0.282	-1.09956								0.282	-0.200312								0.282	-0.30266								0.282	0.305828
					0.2825	-0.0135222								0.2825	-1.10435								0.2825	-0.210082								0.2825	-0.302534								0.2825	0.310381
					0.283	-0.00685692								0.283	-1.11051								0.283	-0.217711								0.283	-0.298798								0.283	0.310143
					0.2835	-0.00762939								0.2835	-1.12692								0.2835	-0.221109								0.2835	-0.293192								0.2835	0.305402
					0.284	-0.0124393								0.284	-1.14071								0.284	-0.218948								0.284	-0.287659								0.284	0.301812
					0.2845	-0.0218849								0.2845	-1.15893								0.2845	-0.216521								0.2845	-0.285129								0.2845	0.298207
					0.285	-0.0310197								0.285	-1.17162								0.285	-0.2143								0.285	-0.290926								0.285	0.2988
					0.2855	-0.0342278								0.2855	-1.18597								0.2855	-0.212297								0.2855	-0.29858								0.2855	0.302236
					0.286	-0.031312								0.286	-1.19637								0.286	-0.21275								0.286	-0.290276								0.286	0.307596
					0.2865	-0.0268445								0.2865	-1.20832								0.2865	-0.214207								0.2865	-0.291159								0.2865	0.313346
					0.287	-0.0233002								0.287	-1.22075								0.287	-0.215824								0.287	-0.29524								0.287	0.313668
					0.2875	-0.0213962								0.2875	-1.23108								0.2875	-0.216267								0.2875	-0.295847								0.2875	0.316767
					0.288	-0.0227041								0.288	-1.23575								0.288	-0.211169								0.288	-0.296204								0.288	0.314317
					0.2885	-0.0233159								0.2885	-1.24255								0.2885	-0.204116								0.2885	-0.312679								0.2885	0.313061
					0.289	-0.0209761								0.289	-1.25229								0.289	-0.201573								0.289	-0.316376								0.289	0.309794
					0.2895	-0.0185165								0.2895	-1.25876								0.2895	-0.203346								0.2895	-0.299845								0.2895	0.306421
					0.29	-0.0119548								0.29	-1.26243								0.29	-0.216626								0.29	-0.289202								0.29	0.303992
					0.2905	-0.00108767								0.2905	-1.27254								0.2905	-0.232521								0.2905	-0.282167								0.2905	0.296478
					0.291	0.00969982								0.291	-1.29668								0.291	-0.241607								0.291	-0.274986								0.291	0.28993
					0.2915	0.0183663								0.2915	-1.32862								0.2915	-0.242786								0.2915	-0.266195								0.2915	0.278305
					0.292	0.0254173								0.292	-1.35278								0.292	-0.23454								0.292	-0.263607								0.292	0.268132
					0.2925	0.0302663								0.2925	-1.36912								0.2925	-0.224464								0.2925	-0.272146								0.2925	0.260308
					0.293	0.0361462								0.293	-1.36582								0.293	-0.218529								0.293	-0.2798								0.293	0.255678
					0.2935	0.0433903								0.2935	-1.36541								0.2935	-0.219665								0.2935	-0.274416								0.2935	0.256056
					0.294	0.05268								0.294	-1.35585								0.294	-0.227128								0.294	-0.265673								0.294	0.256575
					0.2945	0.0604491								0.2945	-1.36072								0.2945	-0.237553								0.2945	-0.254419								0.2945	0.258618
					0.295	0.0663667								0.295	-1.3709								0.295	-0.243667								0.295	-0.251467								0.295	0.25952
					0.2955	0.0740628								0.2955	-1.38641								0.2955	-0.239959								0.2955	-0.245049								0.2955	0.257692
					0.296	0.0782814								0.296	-1.39743								0.296	-0.227314								0.296	-0.248564								0.296	0.2561
					0.2965	0.0801268								0.2965	-1.39999								0.2965	-0.216089								0.2965	-0.241674								0.2965	0.248463
					0.297	0.0817781								0.297	-1.40666								0.297	-0.206356								0.297	-0.247137								0.297	0.24243
					0.2975	0.0869575								0.2975	-1.40999								0.2975	-0.20657								0.2975	-0.246006								0.2975	0.237507
					0.298	0.094533								0.298	-1.41597								0.298	-0.213532								0.298	-0.244221								0.298	0.232888
					0.2985	0.104265								0.2985	-1.43484								0.2985	-0.226108								0.2985	-0.250963								0.2985	0.228282
					0.299	0.118638								0.299	-1.46033								0.299	-0.239678								0.299	-0.264294								0.299	0.223422
					0.2995	0.134503								0.2995	-1.46987								0.2995	-0.251236								0.2995	-0.270865								0.2995	0.217493
					0.3	0.148974								0.3	-1.48357								0.3	-0.260156								0.3	-0.271025								0.3	0.209509
					0.3005	0.156626								0.3005	-1.49434								0.3005	-0.273911								0.3005	-0.281908								0.3005	0.20491
					0.301	0.161993								0.301	-1.49889								0.301	-0.290021								0.301	-0.281286								0.301	0.202732
					0.3015	0.166579								0.3015	-1.51183								0.3015	-0.305841								0.3015	-0.276609								0.3015	0.203765
					0.302	0.176015								0.302	-1.52073								0.302	-0.323622								0.302	-0.281961								0.302	0.205964
					0.3025	0.187393								0.3025	-1.51666								0.3025	-0.333612								0.3025	-0.287817								0.3025	0.206375
					0.303	0.196195								0.303	-1.51434								0.303	-0.340151								0.303	-0.299713								0.303	0.204705
					0.3035	0.199486								0.3035	-1.52115								0.3035	-0.343604								0.3035	-0.31271								0.3035	0.201161
					0.304	0.197014								0.304	-1.52679								0.304	-0.348511								0.304	-0.315508								0.304	0.197689
					0.3045	0.189805								0.3045	-1.53501								0.3045	-0.356254								0.3045	-0.319746								0.3045	0.193072
					0.305	0.185923								0.305	-1.54028								0.305	-0.364915								0.305	-0.32077								0.305	0.193494
					0.3055	0.184373								0.3055	-1.55636								0.3055	-0.37747								0.3055	-0.309717								0.3055	0.1992
					0.306	0.187225								0.306	-1.56739								0.306	-0.390331								0.306	-0.300646								0.306	0.202719
					0.3065	0.191268								0.3065	-1.57556								0.3065	-0.399705								0.3065	-0.300345								0.3065	0.204896
					0.307	0.195728								0.307	-1.58292								0.307	-0.405893								0.307	-0.297119								0.307	0.204671
					0.3075	0.195735								0.3075	-1.59013								0.3075	-0.413972								0.3075	-0.292997								0.3075	0.204501
					0.308	0.18822								0.308	-1.59901								0.308	-0.420204								0.308	-0.290901								0.308	0.205051
					0.3085	0.177658								0.3085	-1.61722								0.3085	-0.425943								0.3085	-0.288153								0.3085	0.207283
					0.309	0.167626								0.309	-1.62081								0.309	-0.42956								0.309	-0.290365								0.309	0.210481
					0.3095	0.160134								0.3095	-1.62011								0.3095	-0.4374								0.3095	-0.299448								0.3095	0.208056
					0.31	0.159735								0.31	-1.61884								0.31	-0.447791								0.31	-0.30636								0.31	0.200237
					0.3105	0.164982								0.3105	-1.63053								0.3105	-0.458923								0.3105	-0.308084								0.3105	0.189994
					0.311	0.178205								0.311	-1.63198								0.311	-0.470892								0.311	-0.305449								0.311	0.175844
					0.3115	0.1948								0.3115	-1.63151								0.3115	-0.475648								0.3115	-0.297754								0.3115	0.164176
					0.312	0.204595								0.312	-1.63934								0.312	-0.471912								0.312	-0.302034								0.312	0.15562
					0.3125	0.205573								0.3125	-1.65162								0.3125	-0.463276								0.3125	-0.305859								0.3125	0.148901
					0.313	0.199701								0.313	-1.64729								0.313	-0.454797								0.313	-0.309721								0.313	0.143206
					0.3135	0.188284								0.3135	-1.65533								0.3135	-0.451798								0.3135	-0.308737								0.3135	0.139549
					0.314	0.179027								0.314	-1.6668								0.314	-0.457966								0.314	-0.306993								0.314	0.137833
					0.3145	0.175471								0.3145	-1.66381								0.3145	-0.467639								0.3145	-0.293501								0.3145	0.139656
					0.315	0.177912								0.315	-1.65731								0.315	-0.479698								0.315	-0.283945								0.315	0.141201
					0.3155	0.185087								0.3155	-1.64962								0.3155	-0.485478								0.3155	-0.268696								0.3155	0.137611
					0.316	0.19655								0.316	-1.6479								0.316	-0.48255								0.316	-0.264566								0.316	0.127962
					0.3165	0.206638								0.3165	-1.65127								0.3165	-0.475097								0.3165	-0.27457								0.3165	0.116749
					0.317	0.215203								0.317	-1.6709								0.317	-0.466296								0.317	-0.281694								0.317	0.109368
					0.3175	0.223531								0.3175	-1.69357								0.3175	-0.457663								0.3175	-0.290668								0.3175	0.108322
					0.318	0.231271								0.318	-1.71447								0.318	-0.454808								0.318	-0.2943								0.318	0.112154
					0.3185	0.242679								0.3185	-1.72216								0.3185	-0.457215								0.3185	-0.293163								0.3185	0.120188
					0.319	0.252377								0.319	-1.72579								0.319	-0.464517								0.319	-0.278698								0.319	0.127901
					0.3195	0.266278								0.3195	-1.72975								0.3195	-0.470518								0.3195	-0.273893								0.3195	0.131432
					0.32	0.277253								0.32	-1.72782								0.32	-0.46973								0.32	-0.256397								0.32	0.125087
					0.3205	0.28845								0.3205	-1.72314								0.3205	-0.462878								0.3205	-0.245451								0.3205	0.112492
					0.321	0.297621								0.321	-1.71652								0.321	-0.452056								0.321	-0.239412								0.321	0.100316
					0.3215	0.303344								0.3215	-1.7091								0.3215	-0.444935								0.3215	-0.245817								0.3215	0.0943124
					0.322	0.305087								0.322	-1.71701								0.322	-0.44064								0.322	-0.253077								0.322	0.0918808
					0.3225	0.305718								0.3225	-1.72995								0.3225	-0.442116								0.3225	-0.261175								0.3225	0.0960555
					0.323	0.303097								0.323	-1.7422								0.323	-0.445873								0.323	-0.2808								0.323	0.10421
					0.3235	0.302343								0.3235	-1.75839								0.3235	-0.447971								0.3235	-0.300037								0.3235	0.108756
					0.324	0.307178								0.324	-1.77581								0.324	-0.445427								0.324	-0.312031								0.324	0.107161
					0.3245	0.317778								0.3245	-1.77409								0.3245	-0.438971								0.3245	-0.311806								0.3245	0.100473
					0.325	0.32976								0.325	-1.75614								0.325	-0.429167								0.325	-0.300243								0.325	0.0940305
					0.3255	0.341793								0.3255	-1.73644								0.3255	-0.416697								0.3255	-0.290793								0.3255	0.0947955
					0.326	0.348443								0.326	-1.72386								0.326	-0.403698								0.326	-0.282166								0.326	0.0992836
					0.3265	0.357252								0.3265	-1.70924								0.3265	-0.393438								0.3265	-0.279888								0.3265	0.104136
					0.327	0.365215								0.327	-1.70712								0.327	-0.384742								0.327	-0.28161								0.327	0.104028
					0.3275	0.368957								0.3275	-1.71901								0.3275	-0.37416								0.3275	-0.29287								0.3275	0.0949452
					0.328	0.37004								0.328	-1.72356								0.328	-0.365582								0.328	-0.288618								0.328	0.0798011
					0.3285	0.372357								0.3285	-1.71247								0.3285	-0.360359								0.3285	-0.277777								0.3285	0.0679687
					0.329	0.378711								0.329	-1.70744								0.329	-0.361522								0.329	-0.265795								0.329	0.0603102
					0.3295	0.388463								0.3295	-1.71034								0.3295	-0.359592								0.3295	-0.25322								0.3295	0.063059
					0.33	0.39615								0.33	-1.71163								0.33	-0.353429								0.33	-0.236149								0.33	0.0725435
					0.3305	0.403097								0.3305	-1.71652								0.3305	-0.340743								0.3305	-0.243942								0.3305	0.0830499
					0.331	0.410047								0.331	-1.71923								0.331	-0.323231								0.331	-0.246468								0.331	0.0904504
					0.3315	0.413641								0.3315	-1.72137								0.3315	-0.307076								0.3315	-0.234329								0.3315	0.0912948
					0.332	0.417865								0.332	-1.73254								0.332	-0.289104								0.332	-0.237019								0.332	0.0916324
					0.3325	0.425248								0.3325	-1.74459								0.3325	-0.273121								0.3325	-0.238989								0.3325	0.0882674
					0.333	0.432379								0.333	-1.74856								0.333	-0.256406								0.333	-0.228838								0.333	0.0818864
					0.3335	0.438715								0.3335	-1.74575								0.3335	-0.24547								0.3335	-0.218782								0.3335	0.0780532
					0.334	0.440663								0.334	-1.74112								0.334	-0.237754								0.334	-0.207792								0.334	0.0729663
					0.3345	0.436928								0.3345	-1.74313								0.3345	-0.235965								0.3345	-0.207251								0.3345	0.0717802
					0.335	0.433805								0.335	-1.73992								0.335	-0.238882								0.335	-0.208328								0.335	0.0757041
					0.3355	0.434891								0.3355	-1.72992								0.3355	-0.240466								0.3355	-0.219177								0.3355	0.0799326
					0.336	0.443539								0.336	-1.71784								0.336	-0.234062								0.336	-0.233172								0.336	0.0826164
					0.3365	0.458939								0.3365	-1.71982								0.3365	-0.224002								0.3365	-0.238316								0.3365	0.0854222
					0.337	0.480027								0.337	-1.71618								0.337	-0.210168								0.337	-0.240606								0.337	0.0877812
					0.3375	0.49736								0.3375	-1.71315								0.3375	-0.199533								0.3375	-0.244007								0.3375	0.0876719
					0.338	0.509293								0.338	-1.71178								0.338	-0.190134								0.338	-0.245485								0.338	0.0835776
					0.3385	0.511251								0.3385	-1.70633								0.3385	-0.184177								0.3385	-0.25452								0.3385	0.0821747
					0.339	0.504823								0.339	-1.70434								0.339	-0.188387								0.339	-0.26038								0.339	0.0808361
					0.3395	0.496449								0.3395	-1.7081								0.3395	-0.198311								0.3395	-0.248285								0.3395	0.0818977
					0.34	0.484381								0.34	-1.70873								0.34	-0.205922								0.34	-0.230549								0.34	0.0828657
					0.3405	0.47768								0.3405	-1.71081								0.3405	-0.207573								0.3405	-0.2216								0.3405	0.0855535
					0.341	0.481437								0.341	-1.71336								0.341	-0.201567								0.341	-0.2108								0.341	0.0814406
					0.3415	0.493593								0.3415	-1.71468								0.3415	-0.185187								0.3415	-0.210094								0.3415	0.0735686
					0.342	0.5083								0.342	-1.71396								0.342	-0.167909								0.342	-0.220966								0.342	0.0648755
					0.3425	0.522474								0.3425	-1.72123								0.3425	-0.153997								0.3425	-0.245024								0.3425	0.0593798
					0.343	0.529857								0.343	-1.71429								0.343	-0.144309								0.343	-0.263521								0.343	0.0597991
					0.3435	0.534208								0.3435	-1.70628								0.3435	-0.143136								0.3435	-0.270195								0.3435	0.0637718
					0.344	0.536878								0.344	-1.70524								0.344	-0.143199								0.344	-0.273577								0.344	0.0672437
					0.3445	0.540159								0.3445	-1.71301								0.3445	-0.143435								0.3445	-0.270569								0.3445	0.0734893
					0.345	0.542538								0.345	-1.71469								0.345	-0.137014								0.345	-0.266136								0.345	0.0743093
					0.3455	0.545559								0.3455	-1.71311								0.3455	-0.130689								0.3455	-0.263044								0.3455	0.0698527
					0.346	0.550107								0.346	-1.7032								0.346	-0.12222								0.346	-0.257893								0.346	0.0624857
					0.3465	0.557724								0.3465	-1.69632								0.3465	-0.115927								0.3465	-0.261137								0.3465	0.0558432
					0.347	0.563468								0.347	-1.69659								0.347	-0.109886								0.347	-0.267012								0.347	0.0534701
					0.3475	0.571609								0.3475	-1.69012								0.3475	-0.102018								0.3475	-0.271427								0.3475	0.0529965
					0.348	0.584114								0.348	-1.68814								0.348	-0.0944776								0.348	-0.275791								0.348	0.0564954
					0.3485	0.591556								0.3485	-1.68296								0.3485	-0.0845857								0.3485	-0.26692								0.3485	0.0643784
					0.349	0.593234								0.349	-1.67292								0.349	-0.0775843								0.349	-0.25897								0.349	0.0724469
					0.3495	0.589599								0.3495	-1.67441								0.3495	-0.0737076								0.3495	-0.251232								0.3495	0.0761983
					0.35	0.581736								0.35	-1.66677								0.35	-0.0710702								0.35	-0.241821								0.35	0.0736814
					0.3505	0.57467								0.3505	-1.66025								0.3505	-0.0667849								0.3505	-0.23892								0.3505	0.0585486
					0.351	0.571805								0.351	-1.65881								0.351	-0.0591726								0.351	-0.254044								0.351	0.0366356
					0.3515	0.5725								0.3515	-1.6485								0.3515	-0.0515165								0.3515	-0.259676								0.3515	0.025354
					0.352	0.578621								0.352	-1.65172								0.352	-0.0425453								0.352	-0.266945								0.352	0.0194063
					0.3525	0.582309								0.3525	-1.64265								0.3525	-0.0316606								0.3525	-0.269949								0.3525	0.0226631
					0.353	0.587853								0.353	-1.63844								0.353	-0.0231543								0.353	-0.277777								0.353	0.0286491
					0.3535	0.593599								0.3535	-1.64032								0.3535	-0.0181723								0.3535	-0.272533								0.3535	0.0309321
					0.354	0.6045								0.354	-1.64415								0.354	-0.0179033								0.354	-0.264076								0.354	0.0267274
					0.3545	0.61195								0.3545	-1.64762								0.3545	-0.0152154								0.3545	-0.260082								0.3545	0.0177009
					0.355	0.615018								0.355	-1.6476								0.355	-0.00694132								0.355	-0.25314								0.355	0.00635374
					0.3555	0.612806								0.3555	-1.63907								0.3555	0.00400734								0.3555	-0.242298								0.3555	-0.00654793
					0.356	0.613575								0.356	-1.63306								0.356	0.014679								0.356	-0.240608								0.356	-0.0124178
					0.3565	0.617928								0.3565	-1.62755								0.3565	0.021616								0.3565	-0.243788								0.3565	-0.0158712
					0.357	0.624166								0.357	-1.62655								0.357	0.0215454								0.357	-0.241154								0.357	-0.015718
					0.3575	0.628945								0.3575	-1.6242								0.3575	0.0155468								0.3575	-0.229101								0.3575	-0.0137029
					0.358	0.63413								0.358	-1.62843								0.358	0.011858								0.358	-0.228445								0.358	-0.00962007
					0.3585	0.639001								0.3585	-1.63064								0.3585	0.0141344								0.3585	-0.230005								0.3585	-0.005638
					0.359	0.646576								0.359	-1.63368								0.359	0.0199108								0.359	-0.232664								0.359	-0.0063374
					0.3595	0.656488								0.3595	-1.62751								0.3595	0.0248976								0.3595	-0.23811								0.3595	-0.0110592
					0.36	0.666948								0.36	-1.62331								0.36	0.0331454								0.36	-0.241837								0.36	-0.020704
					0.3605	0.680376								0.3605	-1.61149								0.3605	0.0421896								0.3605	-0.239384								0.3605	-0.0315872
					0.361	0.690934								0.361	-1.60179								0.361	0.0498619								0.361	-0.242981								0.361	-0.0429587
					0.3615	0.693694								0.3615	-1.61401								0.3615	0.0566344								0.3615	-0.237446								0.3615	-0.0505445
					0.362	0.692841								0.362	-1.62821								0.362	0.059763								0.362	-0.224937								0.362	-0.0527314
					0.3625	0.689423								0.3625	-1.63103								0.3625	0.0591383								0.3625	-0.227388								0.3625	-0.0534974
					0.363	0.687591								0.363	-1.61857								0.363	0.0589957								0.363	-0.236084								0.363	-0.0556083
					0.3635	0.690707								0.3635	-1.601								0.3635	0.0583024								0.3635	-0.231668								0.3635	-0.0611308
					0.364	0.696736								0.364	-1.59829								0.364	0.0616193								0.364	-0.232414								0.364	-0.0727632
					0.3645	0.70632								0.3645	-1.60025								0.3645	0.0702643								0.3645	-0.229837								0.3645	-0.0849402
					0.365	0.716132								0.365	-1.59821								0.365	0.0844164								0.365	-0.219177								0.365	-0.0968735
					0.3655	0.725164								0.3655	-1.59038								0.3655	0.100818								0.3655	-0.21538								0.3655	-0.108084
					0.366	0.732465								0.366	-1.58013								0.366	0.112232								0.366	-0.22283								0.366	-0.115743
					0.3665	0.739644								0.3665	-1.57612								0.3665	0.118087								0.3665	-0.2297								0.3665	-0.12354
					0.367	0.747246								0.367	-1.57418								0.367	0.11442								0.367	-0.233151								0.367	-0.130705
					0.3675	0.750821								0.3675	-1.56536								0.3675	0.113757								0.3675	-0.238892								0.3675	-0.134807
					0.368	0.758074								0.368	-1.56524								0.368	0.114512								0.368	-0.251732								0.368	-0.136681
					0.3685	0.766055								0.3685	-1.55632								0.3685	0.11458								0.3685	-0.251459								0.3685	-0.138375
					0.369	0.772422								0.369	-1.53635								0.369	0.115912								0.369	-0.253721								0.369	-0.136601
					0.3695	0.773429								0.3695	-1.52								0.3695	0.118204								0.3695	-0.256468								0.3695	-0.140564
					0.37	0.770185								0.37	-1.50961								0.37	0.121898								0.37	-0.267994								0.37	-0.146788
					0.3705	0.764207								0.3705	-1.50835								0.3705	0.126172								0.3705	-0.266039								0.3705	-0.152764
					0.371	0.759775								0.371	-1.49838								0.371	0.126842								0.371	-0.264502								0.371	-0.158045
					0.3715	0.756819								0.3715	-1.49647								0.3715	0.1265								0.3715	-0.268198								0.3715	-0.159401
					0.372	0.758846								0.372	-1.50546								0.372	0.125359								0.372	-0.254107								0.372	-0.156888
					0.3725	0.766111								0.3725	-1.51856								0.3725	0.125356								0.3725	-0.245981								0.3725	-0.148583
					0.373	0.773883								0.373	-1.52488								0.373	0.121666								0.373	-0.237131								0.373	-0.136944
					0.3735	0.772519								0.3735	-1.52475								0.3735	0.11881								0.3735	-0.237762								0.3735	-0.126604
					0.374	0.768221								0.374	-1.52049								0.374	0.121016								0.374	-0.229042								0.374	-0.125233
					0.3745	0.759958								0.3745	-1.51006								0.3745	0.126858								0.3745	-0.222078								0.3745	-0.130186
					0.375	0.755362								0.375	-1.50097								0.375	0.135645								0.375	-0.212162								0.375	-0.136987
					0.3755	0.752274								0.3755	-1.4946								0.3755	0.142332								0.3755	-0.221151								0.3755	-0.146309
					0.376	0.755329								0.376	-1.49472								0.376	0.148626								0.376	-0.231533								0.376	-0.155582
					0.3765	0.761742								0.3765	-1.50215								0.3765	0.145762								0.3765	-0.234896								0.3765	-0.160902
					0.377	0.769703								0.377	-1.50614								0.377	0.136812								0.377	-0.243069								0.377	-0.157911
					0.3775	0.777228								0.3775	-1.49653								0.3775	0.130345								0.3775	-0.247124								0.3775	-0.15638
					0.378	0.781126								0.378	-1.49746								0.378	0.128368								0.378	-0.241224								0.378	-0.153835
					0.3785	0.786969								0.3785	-1.48802								0.3785	0.130983								0.3785	-0.236042								0.3785	-0.154944
					0.379	0.792374								0.379	-1.48196								0.379	0.140902								0.379	-0.233866								0.379	-0.156458
					0.3795	0.798365								0.3795	-1.47536								0.3795	0.152682								0.3795	-0.229178								0.3795	-0.159615
					0.38	0.807745								0.38	-1.47091								0.38	0.166399								0.38	-0.221493								0.38	-0.155995
					0.3805	0.812219								0.3805	-1.47422								0.3805	0.176666								0.3805	-0.210157								0.3805	-0.151131
					0.381	0.814906								0.381	-1.48015								0.381	0.182786								0.381	-0.206909								0.381	-0.147329
					0.3815	0.817384								0.3815	-1.47851								0.3815	0.186113								0.3815	-0.206413								0.3815	-0.140272
					0.382	0.815928								0.382	-1.47713								0.382	0.185704								0.382	-0.205715								0.382	-0.131219
					0.3825	0.812763								0.3825	-1.47426								0.3825	0.178843								0.3825	-0.209633								0.3825	-0.126193
					0.383	0.809183								0.383	-1.45779								0.383	0.172616								0.383	-0.206989								0.383	-0.123304
					0.3835	0.807983								0.3835	-1.4414								0.3835	0.167664								0.3835	-0.217705								0.3835	-0.125309
					0.384	0.810398								0.384	-1.41743								0.384	0.169876								0.384	-0.219536								0.384	-0.134541
					0.3845	0.816342								0.3845	-1.4022								0.3845	0.17107								0.3845	-0.219639								0.3845	-0.146795
					0.385	0.820778								0.385	-1.39861								0.385	0.168114								0.385	-0.21801								0.385	-0.152641
					0.3855	0.822197								0.3855	-1.40737								0.3855	0.164605								0.3855	-0.212292								0.3855	-0.153584
					0.386	0.824619								0.386	-1.40467								0.386	0.166053								0.386	-0.210552								0.386	-0.151293
					0.3865	0.825096								0.3865	-1.41227								0.3865	0.170802								0.3865	-0.202675								0.3865	-0.147306
					0.387	0.826411								0.387	-1.41495								0.387	0.18133								0.387	-0.204178								0.387	-0.142891
					0.3875	0.829034								0.3875	-1.40835								0.3875	0.190447								0.3875	-0.20986								0.3875	-0.139276
					0.388	0.834892								0.388	-1.41089								0.388	0.199536								0.388	-0.223177								0.388	-0.140427
					0.3885	0.844786								0.3885	-1.40181								0.3885	0.206184								0.3885	-0.231115								0.3885	-0.144292
					0.389	0.854463								0.389	-1.39398								0.389	0.207289								0.389	-0.231274								0.389	-0.147182
					0.3895	0.859603								0.3895	-1.38133								0.3895	0.206559								0.3895	-0.225466								0.3895	-0.149395
					0.39	0.862096								0.39	-1.37444								0.39	0.204815								0.39	-0.226046								0.39	-0.151626
					0.3905	0.862063								0.3905	-1.36729								0.3905	0.207964								0.3905	-0.232214								0.3905	-0.155885
					0.391	0.863982								0.391	-1.36743								0.391	0.217546								0.391	-0.231119								0.391	-0.158115
					0.3915	0.864173								0.3915	-1.36527								0.3915	0.225799								0.3915	-0.229759								0.3915	-0.160765
					0.392	0.866121								0.392	-1.35704								0.392	0.22967								0.392	-0.235794								0.392	-0.165914
					0.3925	0.865693								0.3925	-1.34928								0.3925	0.228917								0.3925	-0.24066								0.3925	-0.175122
					0.393	0.865907								0.393	-1.33405								0.393	0.224689								0.393	-0.25662								0.393	-0.183338
					0.3935	0.865441								0.3935	-1.32301								0.3935	0.21859								0.3935	-0.267183								0.3935	-0.189621
					0.394	0.867635								0.394	-1.3317								0.394	0.213939								0.394	-0.273083								0.394	-0.189306
					0.3945	0.869619								0.3945	-1.34286								0.3945	0.210896								0.3945	-0.27334								0.3945	-0.18359
					0.395	0.867496								0.395	-1.34761								0.395	0.208855								0.395	-0.272585								0.395	-0.177275
					0.3955	0.861767								0.3955	-1.34226								0.3955	0.208011								0.3955	-0.289623								0.3955	-0.174359
					0.396	0.853641								0.396	-1.33092								0.396	0.205754								0.396	-0.310026								0.396	-0.176424
					0.3965	0.844608								0.3965	-1.31988								0.3965	0.202218								0.3965	-0.327724								0.3965	-0.177348
					0.397	0.84112								0.397	-1.31231								0.397	0.197957								0.397	-0.3367								0.397	-0.17772
					0.3975	0.841134								0.3975	-1.29794								0.3975	0.199797								0.3975	-0.338888								0.3975	-0.174715
					0.398	0.845739								0.398	-1.28508								0.398	0.199166								0.398	-0.336014								0.398	-0.170963
					0.3985	0.853011								0.3985	-1.2774								0.3985	0.193847								0.3985	-0.323656								0.3985	-0.170992
					0.399	0.859575								0.399	-1.27553								0.399	0.183238								0.399	-0.309391								0.399	-0.17456
					0.3995	0.86386								0.3995	-1.28285								0.3995	0.174275								0.3995	-0.285215								0.3995	-0.180737
					0.4	0.86592								0.4	-1.2793								0.4	0.169376								0.4	-0.272121								0.4	-0.189251
					0.4005	0.863476								0.4005	-1.26955								0.4005	0.168669								0.4005	-0.262253								0.4005	-0.196439
					0.401	0.858979								0.401	-1.26843								0.401	0.174236								0.401	-0.256613								0.401	-0.202472
					0.4015	0.850699								0.4015	-1.25762								0.4015	0.180811								0.4015	-0.254137								0.4015	-0.201768
					0.402	0.841474								0.402	-1.24817								0.402	0.18836								0.402	-0.251579								0.402	-0.203218
					0.4025	0.836593								0.4025	-1.23986								0.4025	0.194863								0.4025	-0.260462								0.4025	-0.200337
					0.403	0.830724								0.403	-1.23768								0.403	0.200383								0.403	-0.263027								0.403	-0.198988
					0.4035	0.825007								0.4035	-1.22853								0.4035	0.21								0.4035	-0.261103								0.4035	-0.197588
					0.404	0.818411								0.404	-1.21767								0.404	0.219096								0.404	-0.267996								0.404	-0.198418
					0.4045	0.815169								0.4045	-1.21112								0.4045	0.221632								0.4045	-0.262442								0.4045	-0.204051
					0.405	0.814166								0.405	-1.20906								0.405	0.220125								0.405	-0.245831								0.405	-0.210335
					0.4055	0.820656								0.4055	-1.20592								0.4055	0.216759								0.4055	-0.244087								0.4055	-0.211572
					0.406	0.831946								0.406	-1.19596								0.406	0.218887								0.406	-0.24778								0.406	-0.209822
					0.4065	0.837036								0.4065	-1.18534								0.4065	0.222692								0.4065	-0.256653								0.4065	-0.205006
					0.407	0.836479								0.407	-1.18094								0.407	0.229127								0.407	-0.262609								0.407	-0.200795
					0.4075	0.834677								0.4075	-1.18387								0.4075	0.235519								0.4075	-0.270214								0.4075	-0.204044
					0.408	0.831752								0.408	-1.17812								0.408	0.236479								0.408	-0.27103								0.408	-0.214285
					0.4085	0.82814								0.4085	-1.17295								0.4085	0.23188								0.4085	-0.271393								0.4085	-0.228053
					0.409	0.826712								0.409	-1.16988								0.409	0.224999								0.409	-0.261053								0.409	-0.236508
					0.4095	0.831961								0.4095	-1.15686								0.4095	0.219219								0.4095	-0.244255								0.4095	-0.234738
					0.41	0.8378								0.41	-1.15277								0.41	0.219								0.41	-0.234913								0.41	-0.2287
					0.4105	0.841116								0.4105	-1.15159								0.4105	0.225411								0.4105	-0.223822								0.4105	-0.218906
					0.411	0.845285								0.411	-1.14127								0.411	0.233112								0.411	-0.230677								0.411	-0.213796
					0.4115	0.847191								0.4115	-1.13698								0.4115	0.238543								0.4115	-0.242914								0.4115	-0.216328
					0.412	0.850847								0.412	-1.14428								0.412	0.242182								0.412	-0.243673								0.412	-0.224763
					0.4125	0.85406								0.4125	-1.15285								0.4125	0.239898								0.4125	-0.241344								0.4125	-0.230698
					0.413	0.856566								0.413	-1.15933								0.413	0.239513								0.413	-0.240599								0.413	-0.232361
					0.4135	0.85372								0.4135	-1.1517								0.4135	0.239023								0.4135	-0.228149								0.4135	-0.23141
					0.414	0.849126								0.414	-1.13568								0.414	0.240835								0.414	-0.207253								0.414	-0.230179
					0.4145	0.840848								0.4145	-1.11076								0.4145	0.242491								0.4145	-0.20443								0.4145	-0.226212
					0.415	0.831639								0.415	-1.09055								0.415	0.237348								0.415	-0.197475								0.415	-0.222759
					0.4155	0.827816								0.4155	-1.07597								0.4155	0.23112								0.4155	-0.191568								0.4155	-0.223255
					0.416	0.828272								0.416	-1.06407								0.416	0.225715								0.416	-0.194954								0.416	-0.222945
					0.4165	0.831062								0.4165	-1.05737								0.4165	0.224896								0.4165	-0.191437								0.4165	-0.22594
					0.417	0.832637								0.417	-1.06302								0.417	0.227361								0.417	-0.185362								0.417	-0.228305
					0.4175	0.83064								0.4175	-1.06539								0.4175	0.235023								0.4175	-0.194073								0.4175	-0.230603
					0.418	0.825673								0.418	-1.05471								0.418	0.244931								0.418	-0.192411								0.418	-0.230108
					0.4185	0.818839								0.4185	-1.04325								0.4185	0.252945								0.4185	-0.193104								0.4185	-0.229258
					0.419	0.818109								0.419	-1.02909								0.419	0.261894								0.419	-0.198305								0.419	-0.227885
					0.4195	0.824631								0.4195	-1.02687								0.4195	0.269975								0.4195	-0.202816								0.4195	-0.224527
					0.42	0.832941								0.42	-1.01693								0.42	0.277571								0.42	-0.201006								0.42	-0.219586
					0.4205	0.838389								0.4205	-1.01757								0.4205	0.282413								0.4205	-0.197435								0.4205	-0.222776
					0.421	0.844281								0.421	-1.01272								0.421	0.284545								0.421	-0.189234								0.421	-0.231734
					0.4215	0.846494								0.4215	-1.01105								0.4215	0.281522								0.4215	-0.189678								0.4215	-0.235726
					0.422	0.846188								0.422	-1.01007								0.422	0.27736								0.422	-0.181202								0.422	-0.233646
					0.4225	0.842149								0.4225	-1.00652								0.4225	0.271624								0.4225	-0.176479								0.4225	-0.224701
					0.423	0.835896								0.423	-1.00191								0.423	0.27								0.423	-0.172436								0.423	-0.216718
					0.4235	0.833277								0.4235	-0.990337								0.4235	0.272319								0.4235	-0.180542								0.4235	-0.207909
					0.424	0.835126								0.424	-0.983269								0.424	0.277845								0.424	-0.191257								0.424	-0.200964
					0.4245	0.839311								0.4245	-0.979235								0.4245	0.2855								0.4245	-0.197264								0.4245	-0.197973
					0.425	0.841711								0.425	-0.969915								0.425	0.293679								0.425	-0.203346								0.425	-0.193183
					0.4255	0.840338								0.4255	-0.95944								0.4255	0.296396								0.4255	-0.200239								0.4255	-0.191475
					0.426	0.83326								0.426	-0.951664								0.426	0.300561								0.426	-0.200273								0.426	-0.191109
					0.4265	0.820106								0.4265	-0.94416								0.4265	0.30309								0.4265	-0.197035								0.4265	-0.189106
					0.427	0.810736								0.427	-0.938044								0.427	0.306604								0.427	-0.201901								0.427	-0.186938
					0.4275	0.804267								0.4275	-0.949831								0.4275	0.312535								0.4275	-0.203476								0.4275	-0.18189
					0.428	0.801497								0.428	-0.954256								0.428	0.316711								0.428	-0.208315								0.428	-0.174349
					0.4285	0.80167								0.4285	-0.945114								0.4285	0.32306								0.4285	-0.204838								0.4285	-0.166825
					0.429	0.804223								0.429	-0.944967								0.429	0.328311								0.429	-0.203993								0.429	-0.161029
					0.4295	0.812277								0.4295	-0.934322								0.4295	0.324626								0.4295	-0.199657								0.4295	-0.15405
					0.43	0.816055								0.43	-0.9137								0.43	0.313796								0.43	-0.210671								0.43	-0.148207
					0.4305	0.816343								0.4305	-0.896099								0.4305	0.298776								0.4305	-0.216124								0.4305	-0.144669
					0.431	0.817426								0.431	-0.895565								0.431	0.290613								0.431	-0.22599								0.431	-0.148261
					0.4315	0.815848								0.4315	-0.898817								0.4315	0.291392								0.4315	-0.225199								0.4315	-0.152632
					0.432	0.814865								0.432	-0.898115								0.432	0.303521								0.432	-0.218771								0.432	-0.157436
					0.4325	0.813878								0.4325	-0.907179								0.4325	0.314452								0.4325	-0.208286								0.4325	-0.158284
					0.433	0.809562								0.433	-0.907948								0.433	0.322521								0.433	-0.198624								0.433	-0.158723
					0.4335	0.803842								0.4335	-0.897898								0.4335	0.323699								0.4335	-0.194126								0.4335	-0.156657
					0.434	0.798988								0.434	-0.888185								0.434	0.322712								0.434	-0.18927								0.434	-0.156243
					0.4345	0.801497								0.4345	-0.865906								0.4345	0.31794								0.4345	-0.194839								0.4345	-0.15335
					0.435	0.806021								0.435	-0.844761								0.435	0.311995								0.435	-0.206289								0.435	-0.150562
					0.4355	0.809203								0.4355	-0.826962								0.4355	0.311112								0.4355	-0.208794								0.4355	-0.146098
					0.436	0.813517								0.436	-0.823248								0.436	0.316176								0.436	-0.213051								0.436	-0.136811
					0.4365	0.816419								0.4365	-0.823353								0.4365	0.325835								0.4365	-0.217686								0.4365	-0.129911
					0.437	0.816365								0.437	-0.813772								0.437	0.339969								0.437	-0.22533								0.437	-0.127224
					0.4375	0.809214								0.4375	-0.807716								0.4375	0.356059								0.4375	-0.22225								0.4375	-0.12796
					0.438	0.799771								0.438	-0.8074								0.438	0.365006								0.438	-0.238075								0.438	-0.132288
					0.4385	0.788506								0.4385	-0.810587								0.4385	0.366858								0.4385	-0.246079								0.4385	-0.134981
					0.439	0.777221								0.439	-0.816587								0.439	0.36218								0.439	-0.237089								0.439	-0.139872
					0.4395	0.767929								0.4395	-0.812859								0.4395	0.357889								0.4395	-0.243357								0.4395	-0.14557
					0.44	0.762085								0.44	-0.809315								0.44	0.361356								0.44	-0.238605								0.44	-0.150971
					0.4405	0.75693								0.4405	-0.800871								0.4405	0.37271								0.4405	-0.231386								0.4405	-0.156281
					0.441	0.755166								0.441	-0.79022								0.441	0.390254								0.441	-0.230345								0.441	-0.157609
					0.4415	0.75698								0.4415	-0.771515								0.4415	0.405023								0.4415	-0.224377								0.4415	-0.15711
					0.442	0.757904								0.442	-0.756912								0.442	0.408268								0.442	-0.220373								0.442	-0.15539
					0.4425	0.7588								0.4425	-0.755041								0.4425	0.406319								0.4425	-0.214054								0.4425	-0.153322
					0.443	0.757955								0.443	-0.759676								0.443	0.395585								0.443	-0.214102								0.443	-0.151928
					0.4435	0.759887								0.4435	-0.761778								0.4435	0.387357								0.4435	-0.216877								0.4435	-0.154559
					0.444	0.762737								0.444	-0.758007								0.444	0.38571								0.444	-0.206882								0.444	-0.157853
					0.4445	0.760819								0.4445	-0.742077								0.4445	0.390925								0.4445	-0.205318								0.4445	-0.159615
					0.445	0.756939								0.445	-0.728428								0.445	0.397883								0.445	-0.20294								0.445	-0.163945
					0.4455	0.75461								0.4455	-0.716921								0.4455	0.405269								0.4455	-0.202702								0.4455	-0.173307
					0.446	0.753221								0.446	-0.705648								0.446	0.408668								0.446	-0.203129								0.446	-0.182697
					0.4465	0.748903								0.4465	-0.689205								0.4465	0.407155								0.4465	-0.202599								0.4465	-0.193493
					0.447	0.7456								0.447	-0.690313								0.447	0.399107								0.447	-0.199455								0.447	-0.204957
					0.4475	0.743889								0.4475	-0.698166								0.4475	0.387707								0.4475	-0.197815								0.4475	-0.21433
					0.448	0.739452								0.448	-0.697058								0.448	0.382748								0.448	-0.196619								0.448	-0.220483
					0.4485	0.735767								0.4485	-0.687883								0.4485	0.381483								0.4485	-0.202646								0.4485	-0.222664
					0.449	0.733306								0.449	-0.665594								0.449	0.384257								0.449	-0.210566								0.449	-0.219863
					0.4495	0.730318								0.4495	-0.639095								0.4495	0.391182								0.4495	-0.203833								0.4495	-0.214627
					0.45	0.723645								0.45	-0.62929								0.45	0.403093								0.45	-0.209362								0.45	-0.212173
					0.4505	0.720866								0.4505	-0.628122								0.4505	0.417567								0.4505	-0.2164								0.4505	-0.217727
					0.451	0.718553								0.451	-0.61944								0.451	0.430007								0.451	-0.213068								0.451	-0.226799
					0.4515	0.722552								0.4515	-0.616413								0.4515	0.436369								0.4515	-0.212721								0.4515	-0.234102
					0.452	0.727127								0.452	-0.620909								0.452	0.439117								0.452	-0.215099								0.452	-0.239748
					0.4525	0.730588								0.4525	-0.614039								0.4525	0.438908								0.4525	-0.212208								0.4525	-0.242895
					0.453	0.732507								0.453	-0.595308								0.453	0.446198								0.453	-0.208246								0.453	-0.244393
					0.4535	0.729372								0.4535	-0.594009								0.4535	0.453624								0.4535	-0.206964								0.4535	-0.24707
					0.454	0.72596								0.454	-0.590757								0.454	0.460159								0.454	-0.204996								0.454	-0.248814
					0.4545	0.718542								0.4545	-0.591162								0.4545	0.462648								0.4545	-0.200111								0.4545	-0.252317
					0.455	0.709406								0.455	-0.58366								0.455	0.460174								0.455	-0.20471								0.455	-0.256631
					0.4555	0.703752								0.4555	-0.572844								0.4555	0.456306								0.4555	-0.215149								0.4555	-0.263217
					0.456	0.70075								0.456	-0.561899								0.456	0.457517								0.456	-0.222635								0.456	-0.27008
					0.4565	0.705472								0.4565	-0.553591								0.4565	0.463816								0.4565	-0.22209								0.4565	-0.277474
					0.457	0.711827								0.457	-0.55168								0.457	0.470229								0.457	-0.204199								0.457	-0.284741
					0.4575	0.713957								0.4575	-0.547605								0.4575	0.471029								0.4575	-0.191317								0.4575	-0.292629
					0.458	0.708115								0.458	-0.532865								0.458	0.472124								0.458	-0.180019								0.458	-0.298281
					0.4585	0.693376								0.4585	-0.524517								0.4585	0.472493								0.4585	-0.180429								0.4585	-0.30203
					0.459	0.675249								0.459	-0.527668								0.459	0.475138								0.459	-0.183256								0.459	-0.302161
					0.4595	0.662293								0.4595	-0.524115								0.4595	0.477831								0.4595	-0.189888								0.4595	-0.299082
					0.46	0.657488								0.46	-0.521393								0.46	0.483222								0.46	-0.200582								0.46	-0.294678
					0.4605	0.660797								0.4605	-0.515274								0.4605	0.484974								0.4605	-0.21694								0.4605	-0.293337
					0.461	0.667655								0.461	-0.511885								0.461	0.486042								0.461	-0.221336								0.461	-0.29438
					0.4615	0.671609								0.4615	-0.504333								0.4615	0.481303								0.4615	-0.217619								0.4615	-0.29929
					0.462	0.672523								0.462	-0.496292								0.462	0.474407								0.462	-0.21228								0.462	-0.306874
					0.4625	0.670389								0.4625	-0.484833								0.4625	0.471496								0.4625	-0.208715								0.4625	-0.311252
					0.463	0.667993								0.463	-0.477812								0.463	0.471328								0.463	-0.208006								0.463	-0.307784
					0.4635	0.666033								0.4635	-0.466286								0.4635	0.471867								0.4635	-0.196659								0.4635	-0.300407
					0.464	0.667324								0.464	-0.468056								0.464	0.478813								0.464	-0.178915								0.464	-0.288268
					0.4645	0.670993								0.4645	-0.472452								0.4645	0.489129								0.4645	-0.176029								0.4645	-0.280541
					0.465	0.672173								0.465	-0.4678								0.465	0.503854								0.465	-0.166441								0.465	-0.283091
					0.4655	0.672121								0.4655	-0.452181								0.4655	0.515338								0.4655	-0.161078								0.4655	-0.29363
					0.466	0.671259								0.466	-0.431951								0.466	0.516644								0.466	-0.160523								0.466	-0.313065
					0.4665	0.668815								0.4665	-0.417971								0.4665	0.512055								0.4665	-0.152882								0.4665	-0.331383
					0.467	0.666146								0.467	-0.415876								0.467	0.50444								0.467	-0.146532								0.467	-0.344757
					0.4675	0.662632								0.4675	-0.411879								0.4675	0.497462								0.4675	-0.151222								0.4675	-0.347446
					0.468	0.660501								0.468	-0.42066								0.468	0.497688								0.468	-0.152752								0.468	-0.341869
					0.4685	0.658555								0.4685	-0.42065								0.4685	0.506326								0.4685	-0.150127								0.4685	-0.335011
					0.469	0.65328								0.469	-0.405438								0.469	0.51975								0.469	-0.148535								0.469	-0.331732
					0.4695	0.646086								0.4695	-0.388588								0.4695	0.532147								0.4695	-0.145203								0.4695	-0.333608
					0.47	0.637315								0.47	-0.367001								0.47	0.545534								0.47	-0.139225								0.47	-0.341724
					0.4705	0.630722								0.4705	-0.353708								0.4705	0.555728								0.4705	-0.115419								0.4705	-0.347235
					0.471	0.622228								0.471	-0.340782								0.471	0.55482								0.471	-0.106024								0.471	-0.350957
					0.4715	0.6155								0.4715	-0.344305								0.4715	0.549079								0.4715	-0.101387								0.4715	-0.351068
					0.472	0.609051								0.472	-0.356829								0.472	0.543143								0.472	-0.0994701								0.472	-0.348486
					0.4725	0.605792								0.4725	-0.368656								0.4725	0.54203								0.4725	-0.0962143								0.4725	-0.348016
					0.473	0.606321								0.473	-0.371157								0.473	0.545206								0.473	-0.0958118								0.473	-0.350979
					0.4735	0.60945								0.4735	-0.365423								0.4735	0.553965								0.4735	-0.0990486								0.4735	-0.360357
					0.474	0.616943								0.474	-0.360291								0.474	0.564607								0.474	-0.109369								0.474	-0.367097
					0.4745	0.625712								0.4745	-0.35112								0.4745	0.570908								0.4745	-0.119738								0.4745	-0.371822
					0.475	0.627211								0.475	-0.357884								0.475	0.571949								0.475	-0.122862								0.475	-0.37488
					0.4755	0.622347								0.4755	-0.359507								0.4755	0.563602								0.4755	-0.120827								0.4755	-0.378238
					0.476	0.613141								0.476	-0.358753								0.476	0.548803								0.476	-0.111166								0.476	-0.379931
					0.4765	0.605035								0.4765	-0.34923								0.4765	0.534852								0.4765	-0.0991993								0.4765	-0.381903
					0.477	0.600487								0.477	-0.325626								0.477	0.526096								0.477	-0.0874596								0.477	-0.383148
					0.4775	0.602114								0.4775	-0.309458								0.4775	0.527732								0.4775	-0.0760937								0.4775	-0.387369
					0.478	0.60426								0.478	-0.295277								0.478	0.528924								0.478	-0.0594235								0.478	-0.39113
					0.4785	0.606118								0.4785	-0.277977								0.4785	0.531733								0.4785	-0.0525665								0.4785	-0.394791
					0.479	0.607585								0.479	-0.268589								0.479	0.538477								0.479	-0.0562172								0.479	-0.400961
					0.4795	0.607608								0.4795	-0.268717								0.4795	0.548891								0.4795	-0.0626526								0.4795	-0.406329
					0.48	0.603949								0.48	-0.26453								0.48	0.559815								0.48	-0.0666637								0.48	-0.410741
					0.4805	0.600446								0.4805	-0.262821								0.4805	0.568691								0.4805	-0.0622616								0.4805	-0.415218
					0.481	0.594754								0.481	-0.259174								0.481	0.574677								0.481	-0.0531425								0.481	-0.417366
					0.4815	0.587587								0.4815	-0.256477								0.4815	0.574731								0.4815	-0.0468559								0.4815	-0.422131
					0.482	0.579566								0.482	-0.264278								0.482	0.574861								0.482	-0.0429382								0.482	-0.426187
					0.4825	0.576833								0.4825	-0.261021								0.4825	0.579273								0.4825	-0.0341167								0.4825	-0.426108
					0.483	0.578774								0.483	-0.25304								0.483	0.586855								0.483	-0.0245647								0.483	-0.421161
					0.4835	0.584573								0.4835	-0.236982								0.4835	0.594897								0.4835	-0.0126553								0.4835	-0.414991
					0.484	0.590713								0.484	-0.219017								0.484	0.601384								0.484	-0.0104027								0.484	-0.403172
					0.4845	0.591319								0.4845	-0.215742								0.4845	0.60531								0.4845	-0.0143661								0.4845	-0.388632
					0.485	0.583667								0.485	-0.200626								0.485	0.607848								0.485	-0.0176334								0.485	-0.381088
					0.4855	0.571869								0.4855	-0.186363								0.4855	0.612033								0.4855	-0.019249								0.4855	-0.381517
					0.486	0.560122								0.486	-0.188616								0.486	0.613611								0.486	-0.00550461								0.486	-0.392329
					0.4865	0.551818								0.4865	-0.187702								0.4865	0.612919								0.4865	-0.00470924								0.4865	-0.409945
					0.487	0.547567								0.487	-0.184933								0.487	0.608891								0.487	-0.00891876								0.487	-0.425577
					0.4875	0.548481								0.4875	-0.184509								0.4875	0.605305								0.4875	-0.0106583								0.4875	-0.437362
					0.488	0.545261								0.488	-0.189571								0.488	0.603796								0.488	-0.010046								0.488	-0.443208
					0.4885	0.54228								0.4885	-0.183117								0.4885	0.61124								0.4885	-0.00614548								0.4885	-0.446993
					0.489	0.534317								0.489	-0.17037								0.489	0.620932								0.489	-0.00132179								0.489	-0.449088
					0.4895	0.529554								0.4895	-0.159836								0.4895	0.631558								0.4895	0.00966263								0.4895	-0.455301
					0.49	0.530006								0.49	-0.147219								0.49	0.639114								0.49	0.0144882								0.49	-0.463285
					0.4905	0.534386								0.4905	-0.149601								0.4905	0.639669								0.4905	0.0181885								0.4905	-0.473374
					0.491	0.535043								0.491	-0.159134								0.491	0.631585								0.491	0.0178623								0.491	-0.482021
					0.4915	0.532746								0.4915	-0.172783								0.4915	0.623843								0.4915	0.0143967								0.4915	-0.487405
					0.492	0.525016								0.492	-0.184099								0.492	0.621								0.492	0.0139866								0.492	-0.486371
					0.4925	0.518463								0.4925	-0.185144								0.4925	0.620764								0.4925	0.0156727								0.4925	-0.480054
					0.493	0.516047								0.493	-0.180956								0.493	0.623145								0.493	0.0115509								0.493	-0.47459
					0.4935	0.512729								0.4935	-0.164057								0.4935	0.626376								0.4935	0.00567055								0.4935	-0.470818
					0.494	0.506037								0.494	-0.145933								0.494	0.634111								0.494	0.00342369								0.494	-0.462656
					0.4945	0.495569								0.4945	-0.131014								0.4945	0.643983								0.4945	0.012928								0.4945	-0.456601
					0.495	0.485734								0.495	-0.129152								0.495	0.650921								0.495	0.027401								0.495	-0.453879
					0.4955	0.477815								0.4955	-0.116175								0.4955	0.654114								0.4955	0.0367527								0.4955	-0.452926
					0.496	0.474222								0.496	-0.111118								0.496	0.657281								0.496	0.044342								0.496	-0.457775
					0.4965	0.472441								0.4965	-0.0962677								0.4965	0.657829								0.4965	0.0516281								0.4965	-0.46245
					0.497	0.475899								0.497	-0.0819302								0.497	0.658489								0.497	0.0515079								0.497	-0.466965
					0.4975	0.480915								0.4975	-0.0671978								0.4975	0.66191								0.4975	0.0530949								0.4975	-0.471812
					0.498	0.482427								0.498	-0.0627594								0.498	0.664566								0.498	0.0526352								0.498	-0.473957
					0.4985	0.47858								0.4985	-0.0513821								0.4985	0.666161								0.4985	0.0576897								0.4985	-0.476417
					0.499	0.470931								0.499	-0.0496063								0.499	0.667845								0.499	0.0585957								0.499	-0.482013
					0.4995	0.46204								0.4995	-0.0541382								0.4995	0.668784								0.4995	0.064188								0.4995	-0.485078
					0.5	0.457793								0.5	-0.0635853								0.5	0.669819								0.5	0.0664635								0.5	-0.483598
					0.5005	0.451884								0.5005	-0.0642948								0.5005	0.673801								0.5005	0.074873								0.5005	-0.481607
					0.501	0.446619								0.501	-0.0508308								0.501	0.677918								0.501	0.0735207								0.501	-0.477213
					0.5015	0.444654								0.5015	-0.030693								0.5015	0.680921								0.5015	0.0688934								0.5015	-0.466834
					0.502	0.446812								0.502	-0.0124798								0.502	0.681625								0.502	0.0659084								0.502	-0.462202
					0.5025	0.447442								0.5025	0.00306702								0.5025	0.684273								0.5025	0.0620976								0.5025	-0.463213
					0.503	0.44631								0.503	0.0132198								0.503	0.684985								0.503	0.0626984								0.503	-0.47043
					0.5035	0.446511								0.5035	0.0174103								0.5035	0.686211								0.5035	0.0703659								0.5035	-0.483608
					0.504	0.447244								0.504	0.0175839								0.504	0.69105								0.504	0.0841217								0.504	-0.500479
					0.5045	0.443797								0.5045	0.018589								0.5045	0.695228								0.5045	0.0905151								0.5045	-0.516057
					0.505	0.439526								0.505	0.0173035								0.505	0.697791								0.505	0.0821724								0.505	-0.525781
					0.5055	0.433752								0.5055	0.016901								0.5055	0.700086								0.5055	0.08848								0.5055	-0.52732
					0.506	0.429666								0.506	0.0229473								0.506	0.697732								0.506	0.102566								0.506	-0.521551
					0.5065	0.42651								0.5065	0.0366306								0.5065	0.697144								0.5065	0.113117								0.5065	-0.518127
					0.507	0.426369								0.507	0.0430546								0.507	0.704038								0.507	0.123386								0.507	-0.517307
					0.5075	0.428739								0.5075	0.0521526								0.5075	0.710279								0.5075	0.129709								0.5075	-0.516063
					0.508	0.433108								0.508	0.055275								0.508	0.717508								0.508	0.133011								0.508	-0.514394
					0.5085	0.436083								0.5085	0.0616283								0.5085	0.726874								0.5085	0.140451								0.5085	-0.508186
					0.509	0.432749								0.509	0.0739212								0.509	0.731988								0.509	0.153318								0.509	-0.499621
					0.5095	0.424883								0.5095	0.0762367								0.5095	0.729731								0.5095	0.162466								0.5095	-0.493447
					0.51	0.416457								0.51	0.082098								0.51	0.721704								0.51	0.177137								0.51	-0.490899
					0.5105	0.409883								0.5105	0.0810127								0.5105	0.716951								0.5105	0.180096								0.5105	-0.49449
					0.511	0.404072								0.511	0.0923252								0.511	0.719536								0.511	0.175804								0.511	-0.501943
					0.5115	0.396972								0.5115	0.0997467								0.5115	0.729775								0.5115	0.177897								0.5115	-0.506333
					0.512	0.392173								0.512	0.104847								0.512	0.74555								0.512	0.173014								0.512	-0.506646
					0.5125	0.390292								0.5125	0.107223								0.5125	0.763142								0.5125	0.172005								0.5125	-0.504506
					0.513	0.392301								0.513	0.0965729								0.513	0.772012								0.513	0.174612								0.513	-0.499411
					0.5135	0.395295								0.5135	0.0892525								0.5135	0.770093								0.5135	0.176168								0.5135	-0.496566
					0.514	0.399283								0.514	0.0787602								0.514	0.763558								0.514	0.186466								0.514	-0.50003
					0.5145	0.401499								0.5145	0.0577412								0.5145	0.753679								0.5145	0.193169								0.5145	-0.510399
					0.515	0.401108								0.515	0.0198479								0.515	0.746456								0.515	0.203379								0.515	-0.519445
					0.5155	0.397392								0.5155	-0.0125103								0.5155	0.748933								0.5155	0.211813								0.5155	-0.521364
					0.516	0.394175								0.516	-0.0212803								0.516	0.76028								0.516	0.211962								0.516	-0.515359
					0.5165	0.390554								0.5165	-0.0252819								0.5165	0.773306								0.5165	0.21666								0.5165	-0.508279
					0.517	0.383009								0.517	-0.0238934								0.517	0.783348								0.517	0.233322								0.517	-0.505665
					0.5175	0.376868								0.5175	-0.0261078								0.5175	0.789716								0.5175	0.244751								0.5175	-0.507961
					0.518	0.37294								0.518	-0.0451927								0.518	0.790485								0.518	0.246225								0.518	-0.513069
					0.5185	0.369867								0.5185	-0.0761128								0.5185	0.788592								0.5185	0.250198								0.5185	-0.515631
					0.519	0.370164								0.519	-0.106215								0.519	0.788661								0.519	0.253506								0.519	-0.514867
					0.5195	0.375537								0.5195	-0.123722								0.5195	0.792514								0.5195	0.250238								0.5195	-0.513703
					0.52	0.380321								0.52	-0.132071								0.52	0.799241								0.52	0.245915								0.52	-0.512984
					0.5205	0.384407								0.5205	-0.140467								0.5205	0.808587								0.5205	0.246263								0.5205	-0.51558
					0.521	0.38669								0.521	-0.13876								0.521	0.817417								0.521	0.252586								0.521	-0.520384
					0.5215	0.381722								0.5215	-0.128855								0.5215	0.826314								0.5215	0.262962								0.5215	-0.521111
					0.522	0.372357								0.522	-0.114164								0.522	0.834008								0.522	0.272661								0.522	-0.515358
					0.5225	0.357827								0.5225	-0.101559								0.5225	0.83917								0.5225	0.285717								0.5225	-0.503845
					0.523	0.344536								0.523	-0.0972424								0.523	0.839848								0.523	0.3013								0.523	-0.493482
					0.5235	0.337767								0.5235	-0.0894814								0.5235	0.838006								0.5235	0.31333								0.5235	-0.493525
					0.524	0.334416								0.524	-0.0781555								0.524	0.836727								0.524	0.327925								0.524	-0.497707
					0.5245	0.335054								0.5245	-0.0602646								0.5245	0.834643								0.5245	0.338097								0.5245	-0.502995
					0.525	0.329693								0.525	-0.0338917								0.525	0.831672								0.525	0.346357								0.525	-0.506881
					0.5255	0.325462								0.5255	-0.00440598								0.5255	0.831396								0.5255	0.347023								0.5255	-0.508194
					0.526	0.322458								0.526	0.0275707								0.526	0.833466								0.526	0.35								0.526	-0.508163
					0.5265	0.323551								0.5265	0.0643654								0.5265	0.834604								0.5265	0.351271								0.5265	-0.510301
					0.527	0.330106								0.527	0.0975037								0.527	0.831783								0.527	0.351898								0.527	-0.511569
					0.5275	0.340328								0.5275	0.130596								0.5275	0.831333								0.5275	0.354301								0.5275	-0.512202
					0.528	0.34993								0.528	0.159889								0.528	0.834006								0.528	0.363785								0.528	-0.514996
					0.5285	0.357001								0.5285	0.185865								0.5285	0.838514								0.5285	0.382431								0.5285	-0.521505
					0.529	0.353898								0.529	0.213674								0.529	0.843444								0.529	0.395603								0.529	-0.53321
					0.5295	0.338088								0.5295	0.239908								0.5295	0.847714								0.5295	0.401335								0.5295	-0.539935
					0.53	0.312681								0.53	0.257942								0.53	0.848927								0.53	0.408945								0.53	-0.541838
					0.5305	0.282885								0.5305	0.269445								0.5305	0.853961								0.5305	0.41737								0.5305	-0.535295
					0.531	0.254744								0.531	0.276939								0.531	0.860079								0.531	0.409965								0.531	-0.523918
					0.5315	0.232418								0.5315	0.27813								0.5315	0.870356								0.5315	0.40517								0.5315	-0.511125
					0.532	0.213171								0.532	0.279379								0.532	0.879907								0.532	0.408274								0.532	-0.50242
					0.5325	0.197914								0.5325	0.279219								0.5325	0.88655								0.5325	0.410772								0.5325	-0.49921
					0.533	0.187023								0.533	0.281824								0.533	0.889525								0.533	0.40485								0.533	-0.502247
					0.5335	0.180385								0.5335	0.286419								0.5335	0.888065								0.5335	0.402328								0.5335	-0.510221
					0.534	0.179523								0.534	0.293335								0.534	0.882888								0.534	0.409374								0.534	-0.517098
					0.5345	0.185021								0.5345	0.299225								0.5345	0.877215								0.5345	0.413425								0.5345	-0.522925
					0.535	0.196653								0.535	0.312923								0.535	0.87401								0.535	0.408539								0.535	-0.528758
					0.5355	0.212836								0.5355	0.313288								0.5355	0.876								0.5355	0.407219								0.5355	-0.529427
					0.536	0.230201								0.536	0.321056								0.536	0.880334								0.536	0.409927								0.536	-0.52866
					0.5365	0.242787								0.5365	0.325441								0.5365	0.884292								0.5365	0.417587								0.5365	-0.527339
					0.537	0.250654								0.537	0.325544								0.537	0.886748								0.537	0.420443								0.537	-0.527079
					0.5375	0.255492								0.5375	0.325596								0.5375	0.884009								0.5375	0.422981								0.5375	-0.528378
					0.538	0.257502								0.538	0.322844								0.538	0.881708								0.538	0.435696								0.538	-0.530885
					0.5385	0.259413								0.5385	0.326891								0.5385	0.880467								0.5385	0.436714								0.5385	-0.533076
					0.539	0.261328								0.539	0.331923								0.539	0.882628								0.539	0.430822								0.539	-0.533113
					0.5395	0.263107								0.5395	0.347244								0.5395	0.884883								0.5395	0.414528								0.5395	-0.531327
					0.54	0.266484								0.54	0.360769								0.54	0.892695								0.54	0.412504								0.54	-0.528756
					0.5405	0.270375								0.5405	0.372072								0.5405	0.904873								0.5405	0.413826								0.5405	-0.527837
					0.541	0.272889								0.541	0.371567								0.541	0.915537								0.541	0.416069								0.541	-0.529707
					0.5415	0.269451								0.5415	0.36194								0.5415	0.923488								0.5415	0.419813								0.5415	-0.539463
					0.542	0.266052								0.542	0.348106								0.542	0.926786								0.542	0.420734								0.542	-0.549218
					0.5425	0.262438								0.5425	0.345896								0.5425	0.923398								0.5425	0.426077								0.5425	-0.556368
					0.543	0.257438								0.543	0.350519								0.543	0.920587								0.543	0.423376								0.543	-0.558588
					0.5435	0.254669								0.5435	0.367411								0.5435	0.91742								0.5435	0.417458								0.5435	-0.555231
					0.544	0.252737								0.544	0.374231								0.544	0.913841								0.544	0.418568								0.544	-0.551364
					0.5445	0.245695								0.5445	0.372351								0.5445	0.913252								0.5445	0.41712								0.5445	-0.553285
					0.545	0.232997								0.545	0.36978								0.545	0.912075								0.545	0.411058								0.545	-0.558855
					0.5455	0.227349								0.5455	0.384808								0.5455	0.912174								0.5455	0.41795								0.5455	-0.561972
					0.546	0.223897								0.546	0.387735								0.546	0.913743								0.546	0.42004								0.546	-0.55988
					0.5465	0.224091								0.5465	0.394329								0.5465	0.918049								0.5465	0.425306								0.5465	-0.549944
					0.547	0.224109								0.547	0.410271								0.547	0.922547								0.547	0.430582								0.547	-0.538733
					0.5475	0.223903								0.5475	0.419926								0.5475	0.92448								0.5475	0.430897								0.5475	-0.531023
					0.548	0.222019								0.548	0.412134								0.548	0.923184								0.548	0.426949								0.548	-0.524683
					0.5485	0.219946								0.5485	0.410036								0.5485	0.920898								0.5485	0.429943								0.5485	-0.525435
					0.549	0.220387								0.549	0.410843								0.549	0.917229								0.549	0.42622								0.549	-0.532725
					0.5495	0.227936								0.5495	0.418154								0.5495	0.916573								0.5495	0.428108								0.5495	-0.543713
					0.55	0.236629								0.55	0.425079								0.55	0.920069								0.55	0.438572								0.55	-0.554035
					0.5505	0.240643								0.5505	0.424223								0.5505	0.92496								0.5505	0.449284								0.5505	-0.563591
					0.551	0.238321								0.551	0.419472								0.551	0.933436								0.551	0.452362								0.551	-0.571603
					0.5515	0.230241								0.5515	0.41943								0.5515	0.939095								0.5515	0.451153								0.5515	-0.575628
					0.552	0.219339								0.552	0.420754								0.552	0.940625								0.552	0.45182								0.552	-0.578179
					0.5525	0.209685								0.5525	0.427635								0.5525	0.939426								0.5525	0.445377								0.5525	-0.584121
					0.553	0.204247								0.553	0.432497								0.553	0.936108								0.553	0.439609								0.553	-0.590204
					0.5535	0.203642								0.5535	0.427929								0.5535	0.933069								0.5535	0.436062								0.5535	-0.59388
					0.554	0.20591								0.554	0.430931								0.554	0.932596								0.554	0.434879								0.554	-0.592496
					0.5545	0.212967								0.5545	0.435495								0.5545	0.933217								0.5545	0.425114								0.5545	-0.587284
					0.555	0.223808								0.555	0.449434								0.555	0.935646								0.555	0.426136								0.555	-0.583475
					0.5555	0.234286								0.5555	0.459402								0.5555	0.944484								0.5555	0.420132								0.5555	-0.579201
					0.556	0.239714								0.556	0.471222								0.556	0.953533								0.556	0.411739								0.556	-0.577089
					0.5565	0.239121								0.5565	0.478741								0.5565	0.958314								0.5565	0.399738								0.5565	-0.57459
					0.557	0.235333								0.557	0.485949								0.557	0.959577								0.557	0.395386								0.557	-0.574367
					0.5575	0.227202								0.5575	0.488705								0.5575	0.959556								0.5575	0.39875								0.5575	-0.573688
					0.558	0.216991								0.558	0.488308								0.558	0.96179								0.558	0.394325								0.558	-0.572997
					0.5585	0.209012								0.5585	0.499037								0.5585	0.960921								0.5585	0.399433								0.5585	-0.571356
					0.559	0.203715								0.559	0.511343								0.559	0.957819								0.559	0.401531								0.559	-0.570195
					0.5595	0.203186								0.5595	0.517143								0.5595	0.951925								0.5595	0.399372								0.5595	-0.575657
					0.56	0.202221								0.56	0.527153								0.56	0.945611								0.56	0.397217								0.56	-0.583782
					0.5605	0.200804								0.5605	0.531588								0.5605	0.939656								0.5605	0.392033								0.5605	-0.592279
					0.561	0.195809								0.561	0.529571								0.561	0.929711								0.561	0.391674								0.561	-0.598074
					0.5615	0.191397								0.5615	0.524569								0.5615	0.924163								0.5615	0.385784								0.5615	-0.601458
					0.562	0.190463								0.562	0.524656								0.562	0.92246								0.562	0.384151								0.562	-0.601224
					0.5625	0.190896								0.5625	0.527172								0.5625	0.925014								0.5625	0.393993								0.5625	-0.602787
					0.563	0.194158								0.563	0.53846								0.563	0.930679								0.563	0.407532								0.563	-0.60698
					0.5635	0.199758								0.5635	0.549965								0.5635	0.935892								0.5635	0.420303								0.5635	-0.612161
					0.564	0.199894								0.564	0.561396								0.564	0.94148								0.564	0.430824								0.564	-0.617209
					0.5645	0.190945								0.5645	0.572741								0.5645	0.947604								0.5645	0.447964								0.5645	-0.619176
					0.565	0.17414								0.565	0.577026								0.565	0.955432								0.565	0.44585								0.565	-0.619508
					0.5655	0.158286								0.5655	0.584789								0.5655	0.957123								0.5655	0.435234								0.5655	-0.615007
					0.566	0.15039								0.566	0.593944								0.566	0.954355								0.566	0.419727								0.566	-0.613053
					0.5665	0.148308								0.5665	0.602526								0.5665	0.946916								0.5665	0.395946								0.5665	-0.610123
					0.567	0.152905								0.567	0.613197								0.567	0.936608								0.567	0.375904								0.567	-0.610932
					0.5675	0.157983								0.5675	0.607685								0.5675	0.932641								0.5675	0.360027								0.5675	-0.614051
					0.568	0.159935								0.568	0.602159								0.568	0.934002								0.568	0.352543								0.568	-0.61674
					0.5685	0.157618								0.5685	0.6052								0.5685	0.940038								0.5685	0.355881								0.5685	-0.614201
					0.569	0.154346								0.569	0.606369								0.569	0.948656								0.569	0.351242								0.569	-0.608943
					0.5695	0.151791								0.5695	0.608904								0.5695	0.953821								0.5695	0.345852								0.5695	-0.601601
					0.57	0.147934								0.57	0.611008								0.57	0.952334								0.57	0.341492								0.57	-0.596196
					0.5705	0.146117								0.5705	0.612152								0.5705	0.945601								0.5705	0.340397								0.5705	-0.592713
					0.571	0.148669								0.571	0.623264								0.571	0.938249								0.571	0.345539								0.571	-0.592706
					0.5715	0.146857								0.5715	0.617798								0.5715	0.933296								0.5715	0.342194								0.5715	-0.595021
					0.572	0.140324								0.572	0.614515								0.572	0.929529								0.572	0.338932								0.572	-0.596681
					0.5725	0.133865								0.5725	0.599716								0.5725	0.928925								0.5725	0.330276								0.5725	-0.597169
					0.573	0.129495								0.573	0.594688								0.573	0.930769								0.573	0.321159								0.573	-0.599639
					0.5735	0.124836								0.5735	0.598255								0.5735	0.932817								0.5735	0.317883								0.5735	-0.603814
					0.574	0.123202								0.574	0.600964								0.574	0.935484								0.574	0.323395								0.574	-0.612261
					0.5745	0.122525								0.5745	0.615898								0.5745	0.938028								0.5745	0.332424								0.5745	-0.619824
					0.575	0.118932								0.575	0.622767								0.575	0.939493								0.575	0.342159								0.575	-0.627021
					0.5755	0.112335								0.5755	0.634338								0.5755	0.940247								0.5755	0.344502								0.5755	-0.626326
					0.576	0.104668								0.576	0.653618								0.576	0.941898								0.576	0.347115								0.576	-0.620754
					0.5765	0.0990796								0.5765	0.669441								0.5765	0.943261								0.5765	0.340095								0.5765	-0.614478
					0.577	0.0972178								0.577	0.668003								0.577	0.947302								0.577	0.319809								0.577	-0.605244
					0.5775	0.101675								0.5775	0.662426								0.5775	0.945444								0.5775	0.300465								0.5775	-0.603202
					0.578	0.106611								0.578	0.661983								0.578	0.941109								0.578	0.270466								0.578	-0.603634
					0.5785	0.108878								0.5785	0.662298								0.5785	0.934835								0.5785	0.231773								0.5785	-0.606696
					0.579	0.109441								0.579	0.667355								0.579	0.930996								0.579	0.202244								0.579	-0.60822
					0.5795	0.106321								0.5795	0.677296								0.5795	0.931444								0.5795	0.171669								0.5795	-0.608635
					0.58	0.104333								0.58	0.682159								0.58	0.931195								0.58	0.127426								0.58	-0.607169
					0.5805	0.106002								0.5805	0.692585								0.5805	0.929381								0.5805	0.0840301								0.5805	-0.601536
					0.581	0.112513								0.581	0.707186								0.581	0.929505								0.581	0.0310707								0.581	-0.597403
					0.5815	0.120489								0.5815	0.710901								0.5815	0.924947								0.5815	-0.0343437								0.5815	-0.593607
					0.582	0.123362								0.582	0.710938								0.582	0.920018								0.582	-0.0865822								0.582	-0.589762
					0.5825	0.11986								0.5825	0.707651								0.5825	0.913792								0.5825	-0.137943								0.5825	-0.58309
					0.583	0.110643								0.583	0.718796								0.583	0.909615								0.583	-0.19307								0.583	-0.572751
					0.5835	0.0969062								0.5835	0.726658								0.5835	0.908151								0.5835	-0.238964								0.5835	-0.564028
					0.584	0.0851111								0.584	0.73218								0.584	0.904612								0.584	-0.270874								0.584	-0.552953
					0.5845	0.0763462								0.5845	0.732975								0.5845	0.902532								0.5845	-0.305294								0.5845	-0.549279
					0.585	0.0672872								0.585	0.75034								0.585	0.900728								0.585	-0.345318								0.585	-0.551049
					0.5855	0.0571926								0.5855	0.755621								0.5855	0.89548								0.5855	-0.393707								0.5855	-0.558584
					0.586	0.049732								0.586	0.752592								0.586	0.888129								0.586	-0.431831								0.586	-0.56774
					0.5865	0.046396								0.5865	0.735683								0.5865	0.880329								0.5865	-0.441406								0.5865	-0.581528
					0.587	0.0505986								0.587	0.726862								0.587	0.872748								0.587	-0.449745								0.587	-0.59063
					0.5875	0.0585723								0.5875	0.732517								0.5875	0.865547								0.5875	-0.448158								0.5875	-0.590176
					0.588	0.064708								0.588	0.750811								0.588	0.857112								0.588	-0.434055								0.588	-0.581377
					0.5885	0.0711124								0.5885	0.760361								0.5885	0.848359								0.5885	-0.403824								0.5885	-0.569733
					0.589	0.0682113								0.589	0.76635								0.589	0.837993								0.589	-0.343121								0.589	-0.560344
					0.5895	0.0592616								0.5895	0.773077								0.5895	0.827066								0.5895	-0.264534								0.5895	-0.56034
					0.59	0.0485032								0.59	0.777041								0.59	0.816557								0.59	-0.187557								0.59	-0.569915
					0.5905	0.0379012								0.5905	0.785967								0.5905	0.808328								0.5905	-0.11784								0.5905	-0.57704
					0.591	0.032424								0.591	0.789331								0.591	0.804575								0.591	-0.0408745								0.591	-0.577984
					0.5915	0.0283072								0.5915	0.795387								0.5915	0.803607								0.5915	0.0337448								0.5915	-0.573203
					0.592	0.0286653								0.592	0.805916								0.592	0.803176								0.592	0.113205								0.592	-0.566359
					0.5925	0.0292463								0.5925	0.806561								0.5925	0.805759								0.5925	0.178844								0.5925	-0.562721
					0.593	0.0272548								0.593	0.79048								0.593	0.806386								0.593	0.241325								0.593	-0.562502
					0.5935	0.0207605								0.5935	0.772421								0.5935	0.802722								0.5935	0.317337								0.5935	-0.56813
					0.594	0.0148504								0.594	0.772106								0.594	0.800551								0.594	0.393253								0.594	-0.573338
					0.5945	0.0141103								0.5945	0.77631								0.5945	0.795943								0.5945	0.468174								0.5945	-0.575335
					0.595	0.0206635								0.595	0.790621								0.595	0.796052								0.595	0.534096								0.595	-0.573963
					0.5955	0.02739								0.5955	0.806763								0.5955	0.798962								0.5955	0.593243								0.5955	-0.564148
					0.596	0.0345306								0.596	0.81002								0.596	0.803059								0.596	0.663292								0.596	-0.553177
					0.5965	0.0440507								0.5965	0.807457								0.5965	0.809567								0.5965	0.724373								0.5965	-0.545571
					0.597	0.0532782								0.597	0.802532								0.597	0.811379								0.597	0.792114								0.597	-0.54171
					0.5975	0.0582552								0.5975	0.801043								0.5975	0.80684								0.5975	0.851105								0.5975	-0.540809
					0.598	0.0575323								0.598	0.795357								0.598	0.799542								0.598	0.908287								0.598	-0.539419
					0.5985	0.0553162								0.5985	0.790962								0.5985	0.793755								0.5985	0.968632								0.5985	-0.538237
					0.599	0.0471597								0.599	0.795073								0.599	0.7881								0.599	1.01978								0.599	-0.536969
					0.5995	0.0344958								0.5995	0.799259								0.5995	0.783141								0.5995	1.05669								0.5995	-0.536577
					0.6	0.023392								0.6	0.810028								0.6	0.780723								0.6	1.09244								0.6	-0.533786
					0.6005	0.0167847								0.6005	0.817621								0.6005	0.780506								0.6005	1.12008								0.6005	-0.5348
					0.601	0.01331								0.601	0.823654								0.601	0.778267								0.601	1.13745								0.601	-0.535702
					0.6015	0.0130513								0.6015	0.822895								0.6015	0.775811								0.6015	1.14928								0.6015	-0.536731
					0.602	0.0155394								0.602	0.825722								0.602	0.770992								0.602	1.16146								0.602	-0.532835
					0.6025	0.0170338								0.6025	0.82246								0.6025	0.764207								0.6025	1.17144								0.6025	-0.52682
					0.603	0.0167017								0.603	0.820656								0.603	0.753038								0.603	1.18654								0.603	-0.522686
					0.6035	0.0125813								0.6035	0.821617								0.6035	0.745496								0.6035	1.18895								0.6035	-0.523384
					0.604	0.00735378								0.604	0.820192								0.604	0.743276								0.604	1.19778								0.604	-0.525833
					0.6045	0.00329661								0.6045	0.819698								0.6045	0.744761								0.6045	1.21524								0.6045	-0.528707
					0.605	0.00346541								0.605	0.831551								0.605	0.751088								0.605	1.23212								0.605	-0.531554
					0.6055	0.00664616								0.6055	0.839356								0.6055	0.762431								0.6055	1.24644								0.6055	-0.532314
					0.606	0.0108795								0.606	0.852018								0.606	0.773066								0.606	1.2549								0.606	-0.532986
					0.6065	0.00772333								0.6065	0.853855								0.6065	0.778271								0.6065	1.25853								0.6065	-0.53327
					0.607	0.0018692								0.607	0.853638								0.607	0.776981								0.607	1.26955								0.607	-0.532051
					0.6075	-0.00721908								0.6075	0.870457								0.6075	0.772596								0.6075	1.28249								0.6075	-0.530401
					0.608	-0.0136704								0.608	0.865923								0.608	0.769503								0.608	1.29762								0.608	-0.526756
					0.6085	-0.0154898								0.6085	0.860107								0.6085	0.770125								0.6085	1.30084								0.6085	-0.521609
					0.609	-0.0159085								0.609	0.852421								0.609	0.771914								0.609	1.29229								0.609	-0.517179
					0.6095	-0.0195708								0.6095	0.844042								0.6095	0.775296								0.6095	1.2863								0.6095	-0.518341
					0.61	-0.0290027								0.61	0.835098								0.61	0.778203								0.61	1.28168								0.61	-0.522436
					0.6105	-0.0386								0.6105	0.825028								0.6105	0.777708								0.6105	1.27763								0.6105	-0.525314
					0.611	-0.0431387								0.611	0.815647								0.611	0.773748								0.611	1.28191								0.611	-0.52747
					0.6115	-0.0456808								0.6115	0.823502								0.6115	0.767517								0.6115	1.28603								0.6115	-0.523547
					0.612	-0.0468609								0.612	0.826557								0.612	0.762898								0.612	1.28913								0.612	-0.518968
					0.6125	-0.0532563								0.6125	0.836187								0.6125	0.755642								0.6125	1.29224								0.6125	-0.517524
					0.613	-0.0617042								0.613	0.840673								0.613	0.752501								0.613	1.30082								0.613	-0.520836
					0.6135	-0.0693989								0.6135	0.83889								0.6135	0.750502								0.6135	1.29369								0.6135	-0.526021
					0.614	-0.0720408								0.614	0.839155								0.614	0.748694								0.614	1.28504								0.614	-0.528524
					0.6145	-0.0745597								0.6145	0.828806								0.6145	0.745624								0.6145	1.28736								0.6145	-0.531233
					0.615	-0.0745685								0.615	0.825005								0.615	0.744791								0.615	1.2819								0.615	-0.529455
					0.6155	-0.077388								0.6155	0.828291								0.6155	0.744124								0.6155	1.28294								0.6155	-0.525257
					0.616	-0.086139								0.616	0.834776								0.616	0.744719								0.616	1.29114								0.616	-0.518255
					0.6165	-0.101447								0.6165	0.839661								0.6165	0.742744								0.6165	1.30914								0.6165	-0.50848
					0.617	-0.121305								0.617	0.858955								0.617	0.737541								0.617	1.31607								0.617	-0.497386
					0.6175	-0.137201								0.6175	0.867256								0.6175	0.729796								0.6175	1.31279								0.6175	-0.487853
					0.618	-0.153736								0.618	0.87484								0.618	0.721338								0.618	1.30263								0.618	-0.484049
					0.6185	-0.168833								0.6185	0.877497								0.6185	0.71233								0.6185	1.29779								0.6185	-0.483281
					0.619	-0.181593								0.619	0.872488								0.619	0.701118								0.619	1.29953								0.619	-0.483958
					0.6195	-0.190837								0.6195	0.867348								0.6195	0.695191								0.6195	1.31219								0.6195	-0.486072
					0.62	-0.197831								0.62	0.86866								0.62	0.687332								0.62	1.3209								0.62	-0.484687
					0.6205	-0.203888								0.6205	0.870701								0.6205	0.680879								0.6205	1.33739								0.6205	-0.478528
					0.621	-0.202383								0.621	0.869415								0.621	0.679985								0.621	1.34367								0.621	-0.47464
					0.6215	-0.197013								0.6215	0.873825								0.6215	0.681954								0.6215	1.35038								0.6215	-0.472803
					0.622	-0.189833								0.622	0.874178								0.622	0.686722								0.622	1.35417								0.622	-0.476814
					0.6225	-0.181222								0.6225	0.871731								0.6225	0.691943								0.6225	1.355								0.6225	-0.488039
					0.623	-0.179038								0.623	0.867561								0.623	0.697759								0.623	1.35624								0.623	-0.499724
					0.6235	-0.176122								0.6235	0.868073								0.6235	0.701881								0.6235	1.34785								0.6235	-0.506792
					0.624	-0.169646								0.624	0.867998								0.624	0.707875								0.624	1.34997								0.624	-0.505065
					0.6245	-0.16057								0.6245	0.870094								0.6245	0.711362								0.6245	1.35392								0.6245	-0.500023
					0.625	-0.149606								0.625	0.878286								0.625	0.705269								0.625	1.36229								0.625	-0.492075
					0.6255	-0.138978								0.6255	0.879013								0.6255	0.697459								0.6255	1.35317								0.6255	-0.486175
					0.626	-0.127922								0.626	0.88311								0.626	0.68631								0.626	1.34604								0.626	-0.48528
					0.6265	-0.122266								0.6265	0.884281								0.6265	0.675276								0.6265	1.34698								0.6265	-0.488655
					0.627	-0.124598								0.627	0.89477								0.627	0.66492								0.627	1.34505								0.627	-0.494739
					0.6275	-0.127032								0.6275	0.902689								0.6275	0.660499								0.6275	1.35786								0.6275	-0.496722
					0.628	-0.13151								0.628	0.902079								0.628	0.661231								0.628	1.37044								0.628	-0.494856
					0.6285	-0.141227								0.6285	0.906139								0.6285	0.665302								0.6285	1.38237								0.6285	-0.492753
					0.629	-0.150679								0.629	0.916424								0.629	0.671707								0.629	1.39451								0.629	-0.491551
					0.6295	-0.152821								0.6295	0.928728								0.6295	0.672527								0.6295	1.40128								0.6295	-0.492596
					0.63	-0.155829								0.63	0.934111								0.63	0.672098								0.63	1.41352								0.63	-0.494977
					0.6305	-0.153988								0.6305	0.941338								0.6305	0.666144								0.6305	1.41534								0.6305	-0.496455
					0.631	-0.146205								0.631	0.944082								0.631	0.657988								0.631	1.41446								0.631	-0.494661
					0.6315	-0.140504								0.6315	0.938316								0.6315	0.648747								0.6315	1.42604								0.6315	-0.493612
					0.632	-0.136476								0.632	0.930712								0.632	0.63858								0.632	1.44224								0.632	-0.488566
					0.6325	-0.134504								0.6325	0.932497								0.6325	0.633542								0.6325	1.45676								0.6325	-0.485367
					0.633	-0.135775								0.633	0.930756								0.633	0.635386								0.633	1.46343								0.633	-0.487635
					0.6335	-0.140343								0.6335	0.931971								0.6335	0.644135								0.6335	1.46521								0.6335	-0.489785
					0.634	-0.143758								0.634	0.931711								0.634	0.655972								0.634	1.46317								0.634	-0.485325
					0.6345	-0.147603								0.6345	0.932102								0.6345	0.663695								0.6345	1.47307								0.6345	-0.475001
					0.635	-0.154396								0.635	0.936562								0.635	0.663996								0.635	1.50338								0.635	-0.464579
					0.6355	-0.16089								0.6355	0.942024								0.6355	0.655203								0.6355	1.53103								0.6355	-0.455136
					0.636	-0.166091								0.636	0.938488								0.636	0.643016								0.636	1.55235								0.636	-0.448338
					0.6365	-0.164252								0.6365	0.933821								0.6365	0.631828								0.6365	1.55506								0.6365	-0.446505
					0.637	-0.159926								0.637	0.935951								0.637	0.625593								0.637	1.55793								0.637	-0.447073
					0.6375	-0.159212								0.6375	0.941996								0.6375	0.622316								0.6375	1.56417								0.6375	-0.450189
					0.638	-0.158367								0.638	0.952187								0.638	0.620703								0.638	1.5748								0.638	-0.454717
					0.6385	-0.158157								0.6385	0.963579								0.6385	0.619432								0.6385	1.57964								0.6385	-0.456832
					0.639	-0.164453								0.639	0.974011								0.639	0.616077								0.639	1.58723								0.639	-0.456584
					0.6395	-0.171107								0.6395	0.979685								0.6395	0.612462								0.6395	1.59396								0.6395	-0.454237
					0.64	-0.177693								0.64	0.976938								0.64	0.608289								0.64	1.60113								0.64	-0.451456
					0.6405	-0.182215								0.6405	0.99275								0.6405	0.603745								0.6405	1.60397								0.6405	-0.447436
					0.641	-0.182226								0.641	1.00568								0.641	0.596498								0.641	1.6103								0.641	-0.44473
					0.6415	-0.178319								0.6415	1.01243								0.6415	0.587984								0.6415	1.62151								0.6415	-0.446837
					0.642	-0.169505								0.642	1.01535								0.642	0.58115								0.642	1.62455								0.642	-0.448904
					0.6425	-0.160927								0.6425	1.01464								0.6425	0.577805								0.6425	1.61673								0.6425	-0.448514
					0.643	-0.159437								0.643	1.02142								0.643	0.574418								0.643	1.61347								0.643	-0.449682
					0.6435	-0.169519								0.6435	1.02714								0.6435	0.569878								0.6435	1.62522								0.6435	-0.449884
					0.644	-0.182574								0.644	1.02309								0.644	0.566493								0.644	1.64033								0.644	-0.449426
					0.6445	-0.198274								0.6445	1.02584								0.6445	0.56234								0.6445	1.64843								0.6445	-0.450379
					0.645	-0.207854								0.645	1.03443								0.645	0.561141								0.645	1.64537								0.645	-0.451753
					0.6455	-0.21034								0.6455	1.04334								0.6455	0.563894								0.6455	1.6483								0.6455	-0.452269
					0.646	-0.206481								0.646	1.05462								0.646	0.568782								0.646	1.64656								0.646	-0.450344
					0.6465	-0.198726								0.6465	1.05715								0.6465	0.573296								0.6465	1.64149								0.6465	-0.448976
					0.647	-0.192747								0.647	1.05522								0.647	0.572493								0.647	1.65015								0.647	-0.451257
					0.6475	-0.187351								0.6475	1.05036								0.6475	0.566667								0.6475	1.66845								0.6475	-0.452696
					0.648	-0.185038								0.648	1.04726								0.648	0.558491								0.648	1.68391								0.648	-0.451813
					0.6485	-0.183703								0.6485	1.04226								0.6485	0.55409								0.6485	1.69854								0.6485	-0.449752
					0.649	-0.183445								0.649	1.03112								0.649	0.553096								0.649	1.70724								0.649	-0.447393
					0.6495	-0.189772								0.6495	1.02754								0.6495	0.557379								0.6495	1.71233								0.6495	-0.449317
					0.65	-0.196758								0.65	1.02231								0.65	0.561673								0.65	1.70475								0.65	-0.454239
					0.6505	-0.205151								0.6505	1.02661								0.6505	0.562791								0.6505	1.69397								0.6505	-0.461643
					0.651	-0.214678								0.651	1.03156								0.651	0.561391								0.651	1.67968								0.651	-0.470843
					0.6515	-0.225989								0.6515	1.04305								0.6515	0.558096								0.6515	1.67114								0.6515	-0.474573
					0.652	-0.236789								0.652	1.05143								0.652	0.555202								0.652	1.66103								0.652	-0.47343
					0.6525	-0.243408								0.6525	1.06089								0.6525	0.552378								0.6525	1.66281								0.6525	-0.473769
					0.653	-0.244069								0.653	1.07525								0.653	0.556518								0.653	1.66406								0.653	-0.472889
					0.6535	-0.240462								0.6535	1.0768								0.6535	0.560336								0.6535	1.6736								0.6535	-0.473988
					0.654	-0.240343								0.654	1.06891								0.654	0.570081								0.654	1.67894								0.654	-0.476216
					0.6545	-0.244096								0.6545	1.06373								0.6545	0.582054								0.6545	1.68531								0.6545	-0.477471
					0.655	-0.250731								0.655	1.05902								0.655	0.590091								0.655	1.68343								0.655	-0.478759
					0.6555	-0.258399								0.6555	1.06089								0.6555	0.586791								0.6555	1.67289								0.6555	-0.478454
					0.656	-0.265908								0.656	1.07373								0.656	0.57762								0.656	1.66792								0.656	-0.473288
					0.6565	-0.268725								0.6565	1.08746								0.6565	0.561389								0.6565	1.65516								0.6565	-0.467272
					0.657	-0.26213								0.657	1.09905								0.657	0.548817								0.657	1.64319								0.657	-0.459822
					0.6575	-0.2532								0.6575	1.0976								0.6575	0.539956								0.6575	1.62823								0.6575	-0.45347
					0.658	-0.245608								0.658	1.09272								0.658	0.535866								0.658	1.61925								0.658	-0.444694
					0.6585	-0.244562								0.6585	1.08896								0.6585	0.538693								0.6585	1.61748								0.6585	-0.430726
					0.659	-0.245726								0.659	1.07575								0.659	0.543456								0.659	1.62901								0.659	-0.412581
					0.6595	-0.251708								0.6595	1.07172								0.6595	0.548095								0.6595	1.63928								0.6595	-0.39485
					0.66	-0.253704								0.66	1.06424								0.66	0.555019								0.66	1.63982								0.66	-0.37596
					0.6605	-0.249173								0.6605	1.05357								0.6605	0.558847								0.6605	1.6308								0.6605	-0.358407
					0.661	-0.241981								0.661	1.05413								0.661	0.560436								0.661	1.61428								0.661	-0.35099
					0.6615	-0.230845								0.6615	1.05306								0.6615	0.558091								0.6615	1.60869								0.6615	-0.350355
					0.662	-0.227651								0.662	1.06496								0.662	0.559213								0.662	1.61028								0.662	-0.354653
					0.6625	-0.226756								0.6625	1.07137								0.6625	0.557956								0.6625	1.6197								0.6625	-0.357212
					0.663	-0.233202								0.663	1.07853								0.663	0.555174								0.663	1.63008								0.663	-0.353587
					0.6635	-0.240201								0.6635	1.08015								0.6635	0.551716								0.6635	1.63725								0.6635	-0.342217
					0.664	-0.246247								0.664	1.07962								0.664	0.550932								0.664	1.64718								0.664	-0.326871
					0.6645	-0.245609								0.6645	1.0787								0.6645	0.548723								0.6645	1.63634								0.6645	-0.313625
					0.665	-0.239393								0.665	1.07764								0.665	0.547872								0.665	1.61909								0.665	-0.305367
					0.6655	-0.236284								0.6655	1.07603								0.6655	0.549752								0.6655	1.61013								0.6655	-0.299625
					0.666	-0.237081								0.666	1.07404								0.666	0.555638								0.666	1.62619								0.666	-0.298895
					0.6665	-0.240434								0.6665	1.07755								0.6665	0.561195								0.6665	1.6401								0.6665	-0.301417
					0.667	-0.242112								0.667	1.07318								0.667	0.559566								0.667	1.64632								0.667	-0.305426
					0.6675	-0.244739								0.6675	1.06557								0.6675	0.553509								0.6675	1.64698								0.6675	-0.313047
					0.668	-0.246304								0.668	1.06555								0.668	0.543963								0.668	1.65352								0.668	-0.319728
					0.6685	-0.247004								0.6685	1.06577								0.6685	0.533811								0.6685	1.65495								0.6685	-0.32306
					0.669	-0.245575								0.669	1.06735								0.669	0.525948								0.669	1.64292								0.669	-0.320346
					0.6695	-0.248943								0.6695	1.07532								0.6695	0.525052								0.6695	1.63196								0.6695	-0.306827
					0.67	-0.255153								0.67	1.09009								0.67	0.527522								0.67	1.63086								0.67	-0.289009
					0.6705	-0.26549								0.6705	1.09423								0.6705	0.52825								0.6705	1.64017								0.6705	-0.269042
					0.671	-0.273305								0.671	1.09511								0.671	0.524873								0.671	1.65892								0.671	-0.250498
					0.6715	-0.277441								0.6715	1.10358								0.6715	0.516179								0.6715	1.66577								0.6715	-0.239374
					0.672	-0.278131								0.672	1.09743								0.672	0.507289								0.672	1.6761								0.672	-0.23908
					0.6725	-0.277279								0.6725	1.09725								0.6725	0.505415								0.6725	1.6783								0.6725	-0.246149
					0.673	-0.272434								0.673	1.10562								0.673	0.509414								0.673	1.67498								0.673	-0.25057
					0.6735	-0.265159								0.6735	1.10708								0.6735	0.515783								0.6735	1.67278								0.6735	-0.252289
					0.674	-0.259211								0.674	1.11331								0.674	0.525394								0.674	1.67132								0.674	-0.246367
					0.6745	-0.256418								0.6745	1.12447								0.6745	0.530959								0.6745	1.67672								0.6745	-0.238535
					0.675	-0.261799								0.675	1.1267								0.675	0.534217								0.675	1.67918								0.675	-0.231391
					0.6755	-0.273031								0.6755	1.1223								0.6755	0.539262								0.6755	1.68808								0.6755	-0.22845
					0.676	-0.280421								0.676	1.11546								0.676	0.543037								0.676	1.6897								0.676	-0.225472
					0.6765	-0.281685								0.6765	1.1012								0.6765	0.546156								0.6765	1.69599								0.6765	-0.226128
					0.677	-0.279527								0.677	1.09807								0.677	0.546462								0.677	1.71024								0.677	-0.227687
					0.6775	-0.273239								0.6775	1.09637								0.6775	0.543339								0.6775	1.73269								0.6775	-0.226282
					0.678	-0.267374								0.678	1.10218								0.678	0.541386								0.678	1.75347								0.678	-0.22519
					0.6785	-0.262729								0.6785	1.11241								0.6785	0.541799								0.6785	1.76319								0.6785	-0.220364
					0.679	-0.260156								0.679	1.11213								0.679	0.542459								0.679	1.77371								0.679	-0.214941
					0.6795	-0.257101								0.6795	1.10983								0.6795	0.539652								0.6795	1.77428								0.6795	-0.206076
					0.68	-0.257013								0.68	1.10668								0.68	0.536317								0.68	1.77468								0.68	-0.198016
					0.6805	-0.259071								0.6805	1.10871								0.6805	0.530119								0.6805	1.77622								0.6805	-0.185644
					0.681	-0.264057								0.681	1.11091								0.681	0.528077								0.681	1.77338								0.681	-0.171564
					0.6815	-0.269033								0.6815	1.11543								0.6815	0.530563								0.6815	1.78016								0.6815	-0.159498
					0.682	-0.278967								0.682	1.11819								0.682	0.531531								0.682	1.78786								0.682	-0.149567
					0.6825	-0.288223								0.6825	1.11323								0.6825	0.532927								0.6825	1.79537								0.6825	-0.146543
					0.683	-0.2981								0.683	1.10598								0.683	0.528597								0.683	1.80358								0.683	-0.150505
					0.6835	-0.307247								0.6835	1.10791								0.6835	0.525287								0.6835	1.81303								0.6835	-0.158718
					0.684	-0.314821								0.684	1.11289								0.684	0.525082								0.684	1.81717								0.684	-0.170614
					0.6845	-0.318996								0.6845	1.11536								0.6845	0.525743								0.6845	1.81956								0.6845	-0.179084
					0.685	-0.323962								0.685	1.11085								0.685	0.526807								0.685	1.81662								0.685	-0.180877
					0.6855	-0.335181								0.6855	1.11296								0.6855	0.53236								0.6855	1.82222								0.6855	-0.173251
					0.686	-0.351229								0.686	1.11558								0.686	0.53695								0.686	1.82711								0.686	-0.162516
					0.6865	-0.368555								0.6865	1.11029								0.6865	0.541918								0.6865	1.83699								0.6865	-0.15221
					0.687	-0.383851								0.687	1.09851								0.687	0.546223								0.687	1.85377								0.687	-0.147145
					0.6875	-0.398586								0.6875	1.08455								0.6875	0.551762								0.6875	1.86126								0.6875	-0.146617
					0.688	-0.411925								0.688	1.07236								0.688	0.556599								0.688	1.8662								0.688	-0.148452
					0.6885	-0.424263								0.6885	1.07513								0.6885	0.556095								0.6885	1.86535								0.6885	-0.153059
					0.689	-0.431285								0.689	1.0854								0.689	0.555124								0.689	1.85625								0.689	-0.15598
					0.6895	-0.428816								0.6895	1.08759								0.6895	0.555128								0.6895	1.84532								0.6895	-0.157155
					0.69	-0.421036								0.69	1.0938								0.69	0.55009								0.69	1.83807								0.69	-0.156095
					0.6905	-0.408072								0.6905	1.10338								0.6905	0.547435								0.6905	1.83951								0.6905	-0.147569
					0.691	-0.391758								0.691	1.10193								0.691	0.546788								0.691	1.83226								0.691	-0.13545
					0.6915	-0.376013								0.6915	1.10275								0.6915	0.544422								0.6915	1.83283								0.6915	-0.124106
					0.692	-0.360735								0.692	1.09122								0.692	0.541439								0.692	1.84345								0.692	-0.112759
					0.6925	-0.34739								0.6925	1.08056								0.6925	0.538536								0.6925	1.85735								0.6925	-0.108651
					0.693	-0.333837								0.693	1.07854								0.693	0.534157								0.693	1.8713								0.693	-0.11019
					0.6935	-0.322632								0.6935	1.08165								0.6935	0.529484								0.6935	1.88241								0.6935	-0.114231
					0.694	-0.306675								0.694	1.08292								0.694	0.526016								0.694	1.88493								0.694	-0.116627
					0.6945	-0.288406								0.6945	1.08346								0.6945	0.525275								0.6945	1.88147								0.6945	-0.115926
					0.695	-0.270263								0.695	1.08524								0.695	0.521393								0.695	1.87791								0.695	-0.110566
					0.6955	-0.259052								0.6955	1.08911								0.6955	0.517703								0.6955	1.87917								0.6955	-0.105017
					0.696	-0.254895								0.696	1.0843								0.696	0.514219								0.696	1.88506								0.696	-0.102167
					0.6965	-0.258823								0.6965	1.09025								0.6965	0.509778								0.6965	1.89037								0.6965	-0.104857
					0.697	-0.267695								0.697	1.08993								0.697	0.511385								0.697	1.89037								0.697	-0.110751
					0.6975	-0.273838								0.6975	1.09116								0.6975	0.519414								0.6975	1.89053								0.6975	-0.116587
					0.698	-0.278273								0.698	1.09781								0.698	0.527242								0.698	1.88226								0.698	-0.121426
					0.6985	-0.281362								0.6985	1.10613								0.6985	0.532715								0.6985	1.87976								0.6985	-0.123053
					0.699	-0.283079								0.699	1.09898								0.699	0.536292								0.699	1.87801								0.699	-0.119111
					0.6995	-0.281424								0.6995	1.09319								0.6995	0.53692								0.6995	1.87143								0.6995	-0.108237
					0.7	-0.277077								0.7	1.08462								0.7	0.5378								0.7	1.86769								0.7	-0.0969326
					0.7005	-0.272363								0.7005	1.07865								0.7005	0.535967								0.7005	1.86758								0.7005	-0.0890806
					0.701	-0.268914								0.701	1.07048								0.701	0.53285								0.701	1.85929								0.701	-0.0849774
					0.7015	-0.266885								0.7015	1.07631								0.7015	0.527389								0.7015	1.85482								0.7015	-0.0847245
					0.702	-0.264663								0.702	1.0841								0.702	0.523929								0.702	1.84672								0.702	-0.088099
					0.7025	-0.257878								0.7025	1.08312								0.7025	0.521482								0.7025	1.83713								0.7025	-0.0901584
					0.703	-0.246342								0.703	1.08324								0.703	0.514332								0.703	1.82208								0.703	-0.0885782
					0.7035	-0.234409								0.7035	1.09285								0.7035	0.510481								0.7035	1.81676								0.7035	-0.0824339
					0.704	-0.226209								0.704	1.08896								0.704	0.515831								0.704	1.81861								0.704	-0.0751295
					0.7045	-0.223086								0.7045	1.08964								0.7045	0.525204								0.7045	1.80878								0.7045	-0.0708672
					0.705	-0.224526								0.705	1.08158								0.705	0.533033								0.705	1.80917								0.705	-0.0693451
					0.7055	-0.235078								0.7055	1.07969								0.7055	0.53875								0.7055	1.82129								0.7055	-0.0663469
					0.706	-0.249073								0.706	1.07647								0.706	0.537859								0.706	1.83665								0.706	-0.0626339
					0.7065	-0.256448								0.7065	1.08479								0.7065	0.531339								0.7065	1.84308								0.7065	-0.0580837
					0.707	-0.261737								0.707	1.09462								0.707	0.522894								0.707	1.84637								0.707	-0.058809
					0.7075	-0.262003								0.7075	1.09041								0.7075	0.514547								0.7075	1.84935								0.7075	-0.0574029
					0.708	-0.258414								0.708	1.092								0.708	0.512131								0.708	1.84669								0.708	-0.0539022
					0.7085	-0.254326								0.7085	1.08641								0.7085	0.51499								0.7085	1.8518								0.7085	-0.0493
					0.709	-0.250049								0.709	1.08271								0.709	0.520983								0.709	1.86195								0.709	-0.0430547
					0.7095	-0.247128								0.7095	1.07957								0.7095	0.52708								0.7095	1.87564								0.7095	-0.035665
					0.71	-0.24547								0.71	1.08723								0.71	0.529457								0.71	1.88071								0.71	-0.0230461
					0.7105	-0.249847								0.7105	1.08162								0.7105	0.522221								0.7105	1.88741								0.7105	-0.0122615
					0.711	-0.254684								0.711	1.08835								0.711	0.506845								0.711	1.88301								0.711	-0.0034557
					0.7115	-0.25868								0.7115	1.09092								0.7115	0.490272								0.7115	1.86816								0.7115	-0.00160283
					0.712	-0.261941								0.712	1.08982								0.712	0.480053								0.712	1.85895								0.712	-0.00218791
					0.7125	-0.269624								0.7125	1.08933								0.7125	0.47783								0.7125	1.85271								0.7125	-0.0020842
					0.713	-0.276461								0.713	1.0718								0.713	0.486096								0.713	1.85583								0.713	0.00275946
					0.7135	-0.281183								0.7135	1.06086								0.7135	0.496663								0.7135	1.86496								0.7135	0.00684786
					0.714	-0.281393								0.714	1.06123								0.714	0.501046								0.714	1.85871								0.714	0.0134684
					0.7145	-0.280041								0.7145	1.05446								0.7145	0.496401								0.7145	1.85016								0.7145	0.0186313
					0.715	-0.276593								0.715	1.05641								0.715	0.486505								0.715	1.83709								0.715	0.0202292
					0.7155	-0.273653								0.7155	1.06112								0.7155	0.476703								0.7155	1.82727								0.7155	0.0186984
					0.716	-0.27066								0.716	1.06352								0.716	0.473344								0.716	1.82465								0.716	0.01293
					0.7165	-0.270502								0.7165	1.06639								0.7165	0.474126								0.7165	1.83065								0.7165	0.00378496
					0.717	-0.270878								0.717	1.07108								0.717	0.478044								0.717	1.83795								0.717	-0.00369
					0.7175	-0.271658								0.7175	1.06387								0.7175	0.481444								0.7175	1.84071								0.7175	-0.0022527
					0.718	-0.271743								0.718	1.05286								0.718	0.481322								0.718	1.83849								0.718	0.00774324
					0.7185	-0.272119								0.7185	1.04534								0.7185	0.472887								0.7185	1.83477								0.7185	0.0238833
					0.719	-0.275675								0.719	1.04716								0.719	0.466516								0.719	1.83135								0.719	0.0416096
					0.7195	-0.277683								0.7195	1.03995								0.7195	0.464791								0.7195	1.83015								0.7195	0.0533509
					0.72	-0.277335								0.72	1.0306								0.72	0.467146								0.72	1.83366								0.72	0.0541845
					0.7205	-0.273894								0.7205	1.02763								0.7205	0.472177								0.7205	1.83269								0.7205	0.0478043
					0.721	-0.267516								0.721	1.03226								0.721	0.473819								0.721	1.8307								0.721	0.040565
					0.7215	-0.260437								0.7215	1.0221								0.7215	0.475083								0.7215	1.83152								0.7215	0.0336466
					0.722	-0.258822								0.722	1.01821								0.722	0.473979								0.722	1.83395								0.722	0.0342179
					0.7225	-0.263709								0.7225	1.0174								0.7225	0.475384								0.7225	1.84251								0.7225	0.0420525
					0.723	-0.27185								0.723	1.01549								0.723	0.476335								0.723	1.83655								0.723	0.0506384
					0.7235	-0.281049								0.7235	1.01087								0.7235	0.476195								0.7235	1.83008								0.7235	0.0557078
					0.724	-0.286687								0.724	1.01754								0.724	0.472803								0.724	1.82452								0.724	0.0519574
					0.7245	-0.288597								0.7245	1.03386								0.7245	0.463679								0.7245	1.82862								0.7245	0.0402211
					0.725	-0.285608								0.725	1.04229								0.725	0.456924								0.725	1.84203								0.725	0.0268051
					0.7255	-0.281904								0.7255	1.0501								0.7255	0.450773								0.7255	1.84866								0.7255	0.0188729
					0.726	-0.280425								0.726	1.04958								0.726	0.44636								0.726	1.85292								0.726	0.0211967
					0.7265	-0.279341								0.7265	1.04337								0.7265	0.440716								0.7265	1.86299								0.7265	0.0262601
					0.727	-0.279053								0.727	1.01549								0.727	0.433956								0.727	1.854								0.727	0.035555
					0.7275	-0.279583								0.7275	0.994194								0.7275	0.42787								0.7275	1.85434								0.7275	0.0448999
					0.728	-0.282412								0.728	0.983742								0.728	0.42343								0.728	1.85609								0.728	0.0464176
					0.7285	-0.279377								0.7285	0.985268								0.7285	0.423038								0.7285	1.86262								0.7285	0.0455717
					0.729	-0.2754								0.729	0.987848								0.729	0.424394								0.729	1.86253								0.729	0.04304
					0.7295	-0.273653								0.7295	0.990272								0.7295	0.423656								0.7295	1.87513								0.7295	0.0450163
					0.73	-0.274204								0.73	0.988205								0.73	0.425701								0.73	1.87562								0.73	0.0509521
					0.7305	-0.275306								0.7305	0.9974								0.7305	0.428046								0.7305	1.86738								0.7305	0.0552087
					0.731	-0.278243								0.731	1.00958								0.731	0.428497								0.731	1.8643								0.731	0.0580337
					0.7315	-0.282426								0.7315	1.00942								0.7315	0.431321								0.7315	1.85997								0.7315	0.0638807
					0.732	-0.286749								0.732	1.00475								0.732	0.433147								0.732	1.86012								0.732	0.0734518
					0.7325	-0.292564								0.7325	1.00137								0.7325	0.434765								0.7325	1.85856								0.7325	0.082479
					0.733	-0.298811								0.733	1.00296								0.733	0.434489								0.733	1.8509								0.733	0.0913616
					0.7335	-0.304893								0.7335	1.00104								0.7335	0.429861								0.7335	1.86053								0.7335	0.0940927
					0.734	-0.301941								0.734	0.999359								0.734	0.420414								0.734	1.87664								0.734	0.0902206
					0.7345	-0.294926								0.7345	0.995344								0.7345	0.409931								0.7345	1.8834								0.7345	0.0819423
					0.735	-0.287887								0.735	0.991993								0.735	0.403706								0.735	1.88367								0.735	0.0752176
					0.7355	-0.283048								0.7355	0.991228								0.7355	0.404048								0.7355	1.88322								0.7355	0.0728567
					0.736	-0.278262								0.736	0.982231								0.736	0.405963								0.736	1.87859								0.736	0.0742015
					0.7365	-0.27557								0.7365	0.977881								0.7365	0.413024								0.7365	1.87862								0.7365	0.0737843
					0.737	-0.27462								0.737	0.971659								0.737	0.414301								0.737	1.88685								0.737	0.0711158
					0.7375	-0.279823								0.7375	0.961842								0.7375	0.411414								0.7375	1.88936								0.7375	0.0673953
					0.738	-0.29242								0.738	0.953548								0.738	0.406971								0.738	1.89036								0.738	0.0582936
					0.7385	-0.310268								0.7385	0.951124								0.7385	0.399922								0.7385	1.88602								0.7385	0.0465363
					0.739	-0.327741								0.739	0.940668								0.739	0.396144								0.739	1.87751								0.739	0.0365279
					0.7395	-0.338885								0.7395	0.933619								0.7395	0.393915								0.7395	1.88308								0.7395	0.0274641
					0.74	-0.342546								0.74	0.931284								0.74	0.389923								0.74	1.87788								0.74	0.028913
					0.7405	-0.342554								0.7405	0.935259								0.7405	0.383976								0.7405	1.87366								0.7405	0.0334326
					0.741	-0.340509								0.741	0.929897								0.741	0.378395								0.741	1.87065								0.741	0.0427455
					0.7415	-0.338695								0.7415	0.924234								0.7415	0.372599								0.7415	1.86866								0.7415	0.0561112
					0.742	-0.336896								0.742	0.922035								0.742	0.371714								0.742	1.87058								0.742	0.0656958
					0.7425	-0.334924								0.7425	0.926619								0.7425	0.373655								0.7425	1.88315								0.7425	0.0778023
					0.743	-0.33511								0.743	0.924501								0.743	0.37685								0.743	1.89831								0.743	0.0850552
					0.7435	-0.338888								0.7435	0.926115								0.7435	0.381133								0.7435	1.91058								0.7435	0.0860564
					0.744	-0.348709								0.744	0.91803								0.744	0.382619								0.744	1.92155								0.744	0.0828161
					0.7445	-0.359058								0.7445	0.921669								0.7445	0.387017								0.7445	1.93108								0.7445	0.080878
					0.745	-0.370123								0.745	0.916102								0.745	0.392125								0.745	1.9344								0.745	0.0801956
					0.7455	-0.37546								0.7455	0.915335								0.7455	0.392685								0.7455	1.92358								0.7455	0.0811951
					0.746	-0.37693								0.746	0.906843								0.746	0.387498								0.746	1.92289								0.746	0.0837746
					0.7465	-0.375523								0.7465	0.88743								0.7465	0.379705								0.7465	1.91255								0.7465	0.0852281
					0.747	-0.374975								0.747	0.878439								0.747	0.368191								0.747	1.9148								0.747	0.0851668
					0.7475	-0.376785								0.7475	0.878445								0.7475	0.359898								0.7475	1.91289								0.7475	0.0804054
					0.748	-0.377414								0.748	0.883379								0.748	0.355304								0.748	1.92295								0.748	0.0756397
					0.7485	-0.374966								0.7485	0.888289								0.7485	0.355892								0.7485	1.93317								0.7485	0.072929
					0.749	-0.365527								0.749	0.89698								0.749	0.360044								0.749	1.93404								0.749	0.0776416
					0.7495	-0.35597								0.7495	0.902519								0.7495	0.363036								0.7495	1.95033								0.7495	0.0858643
					0.75	-0.353176								0.75	0.910656								0.75	0.361235								0.75	1.97269								0.75	0.0943617
					0.7505	-0.354044								0.7505	0.9186								0.7505	0.354844								0.7505	1.99209								0.7505	0.099725
					0.751	-0.361336								0.751	0.907843								0.751	0.345064								0.751	1.998								0.751	0.105257
					0.7515	-0.374021								0.7515	0.898705								0.7515	0.340743								0.7515	1.99319								0.7515	0.105639
					0.752	-0.38311								0.752	0.888737								0.752	0.345327								0.752	1.98821								0.752	0.100067
					0.7525	-0.3845								0.7525	0.87311								0.7525	0.353456								0.7525	1.99183								0.7525	0.0930163
					0.753	-0.389704								0.753	0.867582								0.753	0.361761								0.753	2.00066								0.753	0.0882692
					0.7535	-0.40305								0.7535	0.871607								0.7535	0.36047								0.7535	2.00166								0.7535	0.0910752
					0.754	-0.416568								0.754	0.869114								0.754	0.355763								0.754	2.01031								0.754	0.0979854
					0.7545	-0.420104								0.7545	0.871052								0.7545	0.35115								0.7545	2.03168								0.7545	0.109052
					0.755	-0.408235								0.755	0.871504								0.755	0.346676								0.755	2.04187								0.755	0.118966
					0.7555	-0.384937								0.7555	0.874903								0.7555	0.343656								0.7555	2.05517								0.7555	0.125623
					0.756	-0.365055								0.756	0.866222								0.756	0.340323								0.756	2.06756								0.756	0.129742
					0.7565	-0.350201								0.7565	0.858509								0.7565	0.334804								0.7565	2.07803								0.7565	0.128157
					0.757	-0.347264								0.757	0.850159								0.757	0.329907								0.757	2.0802								0.757	0.127958
					0.7575	-0.352641								0.7575	0.83806								0.7575	0.327147								0.7575	2.09858								0.7575	0.128724
					0.758	-0.359572								0.758	0.833076								0.758	0.3253								0.758	2.11471								0.758	0.127059
					0.7585	-0.360291								0.7585	0.835753								0.7585	0.322549								0.7585	2.12045								0.7585	0.121855
					0.759	-0.357032								0.759	0.835411								0.759	0.322152								0.759	2.11886								0.759	0.117328
					0.7595	-0.353536								0.7595	0.828465								0.7595	0.32005								0.7595	2.12249								0.7595	0.114438
					0.76	-0.352902								0.76	0.823826								0.76	0.31878								0.76	2.12884								0.76	0.114037
					0.7605	-0.356235								0.7605	0.824146								0.7605	0.320101								0.7605	2.12588								0.7605	0.119665
					0.761	-0.361292								0.761	0.825184								0.761	0.321459								0.761	2.11015								0.761	0.128136
					0.7615	-0.362679								0.7615	0.816709								0.7615	0.321256								0.7615	2.09274								0.7615	0.134498
					0.762	-0.357688								0.762	0.811333								0.762	0.315334								0.762	2.08226								0.762	0.13728
					0.7625	-0.348228								0.7625	0.800585								0.7625	0.309847								0.7625	2.07545								0.7625	0.140795
					0.763	-0.33793								0.763	0.785839								0.763	0.30242								0.763	2.07093								0.763	0.146521
					0.7635	-0.338748								0.7635	0.774975								0.7635	0.299908								0.7635	2.06283								0.7635	0.156321
					0.764	-0.352818								0.764	0.771404								0.764	0.299816								0.764	2.05466								0.764	0.162801
					0.7645	-0.373396								0.7645	0.773598								0.7645	0.299726								0.7645	2.02788								0.7645	0.163177
					0.765	-0.392985								0.765	0.764137								0.765	0.301909								0.765	2.00328								0.765	0.159486
					0.7655	-0.400409								0.7655	0.762884								0.7655	0.303585								0.7655	1.9864								0.7655	0.152473
					0.766	-0.389703								0.766	0.758438								0.766	0.306725								0.766	1.96098								0.766	0.148979
					0.7665	-0.370793								0.7665	0.749891								0.7665	0.307073								0.7665	1.92891								0.7665	0.147617
					0.767	-0.352066								0.767	0.741922								0.767	0.306362								0.767	1.9053								0.767	0.152358
					0.7675	-0.341956								0.7675	0.731962								0.7675	0.299558								0.7675	1.89028								0.7675	0.159651
					0.768	-0.339945								0.768	0.724791								0.768	0.290317								0.768	1.89008								0.768	0.168223
					0.7685	-0.34336								0.7685	0.728353								0.7685	0.284911								0.7685	1.89268								0.7685	0.175903
					0.769	-0.351298								0.769	0.73609								0.769	0.284338								0.769	1.88947								0.769	0.177404
					0.7695	-0.356994								0.7695	0.744965								0.7695	0.286369								0.7695	1.88357								0.7695	0.173858
					0.77	-0.364538								0.77	0.752077								0.77	0.293627								0.77	1.8687								0.77	0.168517
					0.7705	-0.372768								0.7705	0.744614								0.7705	0.301445								0.7705	1.85282								0.7705	0.166204
					0.771	-0.381048								0.771	0.72856								0.771	0.313974								0.771	1.83578								0.771	0.165964
					0.7715	-0.391516								0.7715	0.710978								0.7715	0.318117								0.7715	1.82285								0.7715	0.167941
					0.772	-0.404356								0.772	0.696651								0.772	0.316897								0.772	1.81291								0.772	0.168941
					0.7725	-0.417146								0.7725	0.69162								0.7725	0.305219								0.7725	1.79367								0.7725	0.169972
					0.773	-0.426503								0.773	0.688463								0.773	0.288699								0.773	1.78442								0.773	0.165234
					0.7735	-0.429112								0.7735	0.697016								0.7735	0.270923								0.7735	1.77549								0.7735	0.162239
					0.774	-0.424339								0.774	0.704872								0.774	0.258151								0.774	1.76973								0.774	0.163989
					0.7745	-0.41226								0.7745	0.698149								0.7745	0.255181								0.7745	1.75865								0.7745	0.164803
					0.775	-0.398487								0.775	0.68494								0.775	0.258453								0.775	1.74456								0.775	0.166228
					0.7755	-0.391092								0.7755	0.675541								0.7755	0.258416								0.7755	1.72917								0.7755	0.16766
					0.776	-0.391137								0.776	0.665611								0.776	0.255786								0.776	1.71992								0.776	0.170241
					0.7765	-0.395253								0.7765	0.658157								0.7765	0.250773								0.7765	1.71176								0.7765	0.172893
					0.777	-0.406564								0.777	0.657938								0.777	0.24734								0.777	1.69606								0.777	0.168795
					0.7775	-0.418276								0.7775	0.652794								0.7775	0.246935								0.7775	1.6978								0.7775	0.164263
					0.778	-0.430178								0.778	0.649254								0.778	0.24936								0.778	1.70108								0.778	0.155815
					0.7785	-0.4408								0.7785	0.641901								0.7785	0.252945								0.7785	1.69632								0.7785	0.147692
					0.779	-0.446777								0.779	0.637537								0.779	0.255443								0.779	1.68646								0.779	0.143336
					0.7795	-0.44802								0.7795	0.638163								0.7795	0.256952								0.7795	1.67784								0.7795	0.143649
					0.78	-0.445862								0.78	0.63946								0.78	0.262255								0.78	1.66691								0.78	0.14878
					0.7805	-0.442411								0.7805	0.631195								0.7805	0.265153								0.7805	1.64801								0.7805	0.159829
					0.781	-0.442009								0.781	0.625849								0.781	0.265893								0.781	1.63275								0.781	0.171766
					0.7815	-0.44365								0.7815	0.614729								0.7815	0.26176								0.7815	1.62033								0.7815	0.182004
					0.782	-0.44799								0.782	0.599834								0.782	0.257217								0.782	1.60992								0.782	0.186542
					0.7825	-0.453848								0.7825	0.594727								0.7825	0.253201								0.7825	1.59614								0.7825	0.184881
					0.783	-0.45585								0.783	0.583279								0.783	0.254462								0.783	1.58634								0.783	0.184403
					0.7835	-0.45745								0.7835	0.580898								0.7835	0.25852								0.7835	1.57454								0.7835	0.182997
					0.784	-0.458721								0.784	0.574524								0.784	0.263034								0.784	1.55466								0.784	0.182739
					0.7845	-0.462329								0.7845	0.570629								0.7845	0.266148								0.7845	1.54586								0.7845	0.184709
					0.785	-0.465015								0.785	0.572298								0.785	0.264612								0.785	1.53888								0.785	0.185462
					0.7855	-0.467387								0.7855	0.576256								0.7855	0.258925								0.7855	1.53879								0.7855	0.184212
					0.786	-0.464501								0.786	0.568352								0.786	0.251942								0.786	1.53472								0.786	0.180906
					0.7865	-0.461468								0.7865	0.570797								0.7865	0.246108								0.7865	1.52718								0.7865	0.177486
					0.787	-0.463902								0.787	0.568006								0.787	0.238515								0.787	1.51432								0.787	0.174355
					0.7875	-0.469829								0.7875	0.561506								0.7875	0.232354								0.7875	1.49681								0.7875	0.175543
					0.788	-0.47855								0.788	0.558849								0.788	0.226873								0.788	1.47887								0.788	0.17669
					0.7885	-0.489464								0.7885	0.552721								0.7885	0.223476								0.7885	1.46291								0.7885	0.175972
					0.789	-0.493874								0.789	0.538391								0.789	0.220396								0.789	1.44494								0.789	0.178293
					0.7895	-0.493268								0.7895	0.516371								0.7895	0.22038								0.7895	1.42998								0.7895	0.179243
					0.79	-0.490529								0.79	0.511358								0.79	0.221955								0.79	1.43077								0.79	0.178731
					0.7905	-0.493573								0.7905	0.508883								0.7905	0.226325								0.7905	1.41781								0.7905	0.178549
					0.791	-0.498686								0.791	0.517967								0.791	0.227911								0.791	1.40019								0.791	0.181048
					0.7915	-0.503935								0.7915	0.5277								0.7915	0.229084								0.7915	1.39864								0.7915	0.1864
					0.792	-0.512055								0.792	0.527281								0.792	0.231885								0.792	1.38199								0.792	0.190688
					0.7925	-0.518186								0.7925	0.522312								0.7925	0.231894								0.7925	1.36063								0.7925	0.191421
					0.793	-0.520546								0.793	0.513908								0.793	0.224518								0.793	1.34518								0.793	0.191305
					0.7935	-0.517542								0.7935	0.500525								0.7935	0.208724								0.7935	1.33375								0.7935	0.190379
					0.794	-0.508608								0.794	0.497702								0.794	0.190883								0.794	1.32765								0.794	0.190065
					0.7945	-0.499633								0.7945	0.490337								0.7945	0.179712								0.7945	1.32654								0.7945	0.193939
					0.795	-0.493175								0.795	0.481749								0.795	0.176764								0.795	1.3282								0.795	0.19743
					0.7955	-0.494737								0.7955	0.473942								0.7955	0.186638								0.7955	1.29659								0.7955	0.20153
					0.796	-0.507002								0.796	0.453917								0.796	0.200104								0.796	1.27036								0.796	0.205739
					0.7965	-0.520982								0.7965	0.436516								0.7965	0.210654								0.7965	1.24957								0.7965	0.20542
					0.797	-0.536397								0.797	0.417599								0.797	0.212303								0.797	1.2407								0.797	0.203402
					0.7975	-0.551997								0.7975	0.406992								0.7975	0.205879								0.7975	1.23738								0.7975	0.198945
					0.798	-0.565487								0.798	0.408192								0.798	0.198684								0.798	1.23151								0.798	0.192827
					0.7985	-0.571327								0.7985	0.418324								0.7985	0.192233								0.7985	1.22763								0.7985	0.189478
					0.799	-0.567964								0.799	0.427382								0.799	0.187876								0.799	1.20927								0.799	0.193644
					0.7995	-0.557651								0.7995	0.433159								0.7995	0.187817								0.7995	1.1866								0.7995	0.200347
					0.8	-0.548003								0.8	0.432297								0.8	0.184461								0.8	1.16721								0.8	0.206383
					0.8005	-0.543362								0.8005	0.429867								0.8005	0.181018								0.8005	1.15								0.8005	0.208426
					0.801	-0.548038								0.801	0.420834								0.801	0.175919								0.801	1.12905								0.801	0.204995
					0.8015	-0.558684								0.8015	0.40889								0.8015	0.171634								0.8015	1.11787								0.8015	0.195547
					0.802	-0.569579								0.802	0.397278								0.802	0.16885								0.802	1.10121								0.802	0.184653
					0.8025	-0.578025								0.8025	0.396635								0.8025	0.173106								0.8025	1.09048								0.8025	0.179651
					0.803	-0.581822								0.803	0.400064								0.803	0.178256								0.803	1.08613								0.803	0.18062
					0.8035	-0.582438								0.8035	0.389423								0.8035	0.18194								0.8035	1.07007								0.8035	0.18506
					0.804	-0.581601								0.804	0.382292								0.804	0.180429								0.804	1.05574								0.804	0.192376
					0.8045	-0.578158								0.8045	0.370069								0.8045	0.170886								0.8045	1.04944								0.8045	0.199057
					0.805	-0.570766								0.805	0.3615								0.805	0.157019								0.805	1.03231								0.805	0.20234
					0.8055	-0.566535								0.8055	0.359558								0.8055	0.142646								0.8055	1.02175								0.8055	0.198866
					0.806	-0.564612								0.806	0.348841								0.806	0.132168								0.806	1.00513								0.806	0.193551
					0.8065	-0.570167								0.8065	0.339329								0.8065	0.125147								0.8065	0.994999								0.8065	0.190431
					0.807	-0.581604								0.807	0.335543								0.807	0.120874								0.807	0.993473								0.807	0.193664
					0.8075	-0.593063								0.8075	0.331173								0.8075	0.121089								0.8075	0.983608								0.8075	0.205051
					0.808	-0.605195								0.808	0.33494								0.808	0.128299								0.808	0.964687								0.808	0.219317
					0.8085	-0.613793								0.8085	0.338688								0.8085	0.137119								0.8085	0.939346								0.8085	0.230243
					0.809	-0.618222								0.809	0.334328								0.809	0.142604								0.809	0.920288								0.809	0.237709
					0.8095	-0.626028								0.8095	0.330967								0.8095	0.148972								0.8095	0.90934								0.8095	0.242712
					0.81	-0.633562								0.81	0.323334								0.81	0.150264								0.81	0.904392								0.81	0.245148
					0.8105	-0.641967								0.8105	0.316151								0.8105	0.143218								0.8105	0.892052								0.8105	0.245661
					0.811	-0.651054								0.811	0.307762								0.811	0.135057								0.811	0.869518								0.811	0.244534
					0.8115	-0.665787								0.8115	0.302814								0.8115	0.125917								0.8115	0.845078								0.8115	0.242161
					0.812	-0.684861								0.812	0.300322								0.812	0.119423								0.812	0.834671								0.812	0.239908
					0.8125	-0.706495								0.8125	0.293627								0.8125	0.11405								0.8125	0.839554								0.8125	0.239868
					0.813	-0.726909								0.813	0.288134								0.813	0.111628								0.813	0.839668								0.813	0.244633
					0.8135	-0.740613								0.8135	0.279976								0.8135	0.113015								0.8135	0.826885								0.8135	0.253876
					0.814	-0.74633								0.814	0.256327								0.814	0.114221								0.814	0.802513								0.814	0.267403
					0.8145	-0.749675								0.8145	0.240824								0.8145	0.122618								0.8145	0.785389								0.8145	0.280608
					0.815	-0.753876								0.815	0.239437								0.815	0.128405								0.815	0.754349								0.815	0.288023
					0.8155	-0.752762								0.8155	0.234318								0.8155	0.130291								0.8155	0.736237								0.8155	0.287919
					0.816	-0.747393								0.816	0.221739								0.816	0.128096								0.816	0.720219								0.816	0.287155
					0.8165	-0.735023								0.8165	0.210287								0.8165	0.120773								0.8165	0.724163								0.8165	0.283363
					0.817	-0.719767								0.817	0.199827								0.817	0.108916								0.817	0.724705								0.817	0.279939
					0.8175	-0.70535								0.8175	0.183039								0.8175	0.100994								0.8175	0.73193								0.8175	0.277238
					0.818	-0.695261								0.818	0.17201								0.818	0.0974202								0.818	0.727241								0.818	0.277607
					0.8185	-0.687698								0.8185	0.167727								0.8185	0.100255								0.8185	0.723457								0.8185	0.27854
					0.819	-0.677513								0.819	0.160248								0.819	0.108063								0.819	0.698769								0.819	0.280727
					0.8195	-0.668347								0.8195	0.153849								0.8195	0.116634								0.8195	0.681541								0.8195	0.276856
					0.82	-0.661684								0.82	0.149235								0.82	0.125348								0.82	0.667267								0.82	0.272584
					0.8205	-0.656792								0.8205	0.153952								0.8205	0.133053								0.8205	0.648769								0.8205	0.270943
					0.821	-0.652601								0.821	0.150757								0.821	0.132573								0.821	0.626064								0.821	0.266033
					0.8215	-0.648252								0.8215	0.137859								0.8215	0.124265								0.8215	0.610706								0.8215	0.259693
					0.822	-0.639704								0.822	0.117504								0.822	0.119399								0.822	0.590729								0.822	0.257809
					0.8225	-0.633266								0.8225	0.108645								0.8225	0.11551								0.8225	0.58073								0.8225	0.260195
					0.823	-0.627948								0.823	0.106495								0.823	0.113666								0.823	0.573769								0.823	0.2654
					0.8235	-0.625629								0.8235	0.102024								0.8235	0.114349								0.8235	0.564693								0.8235	0.267748
					0.824	-0.627915								0.824	0.0951424								0.824	0.119629								0.824	0.557133								0.824	0.271432
					0.8245	-0.633953								0.8245	0.092638								0.8245	0.121815								0.8245	0.553955								0.8245	0.274392
					0.825	-0.636863								0.825	0.0892887								0.825	0.12157								0.825	0.537983								0.825	0.276094
					0.8255	-0.639455								0.8255	0.0870304								0.8255	0.115709								0.8255	0.520912								0.8255	0.272058
					0.826	-0.641234								0.826	0.0881977								0.826	0.105228								0.826	0.507046								0.826	0.27105
					0.8265	-0.643135								0.8265	0.0826034								0.8265	0.093472								0.8265	0.49456								0.8265	0.274078
					0.827	-0.649103								0.827	0.0778427								0.827	0.0856981								0.827	0.489563								0.827	0.27516
					0.8275	-0.660511								0.8275	0.0734882								0.8275	0.0791235								0.8275	0.481796								0.8275	0.278601
					0.828	-0.672316								0.828	0.0603485								0.828	0.0783033								0.828	0.473717								0.828	0.281016
					0.8285	-0.677981								0.8285	0.0466022								0.8285	0.0821066								0.8285	0.462654								0.8285	0.279195
					0.829	-0.680101								0.829	0.0394897								0.829	0.0878043								0.829	0.457947								0.829	0.274762
					0.8295	-0.680266								0.8295	0.0297203								0.8295	0.0945044								0.8295	0.451828								0.8295	0.270861
					0.83	-0.679673								0.83	0.0340252								0.83	0.0971131								0.83	0.449577								0.83	0.26695
					0.8305	-0.681547								0.8305	0.0270405								0.8305	0.0987163								0.8305	0.445053								0.8305	0.26577
					0.831	-0.690686								0.831	0.0138016								0.831	0.0984397								0.831	0.438019								0.831	0.264592
					0.8315	-0.69987								0.8315	0.00955391								0.8315	0.100448								0.8315	0.432938								0.8315	0.262772
					0.832	-0.716207								0.832	-0.00908089								0.832	0.101103								0.832	0.419376								0.832	0.261859
					0.8325	-0.734888								0.8325	-0.0166054								0.8325	0.10231								0.8325	0.40221								0.8325	0.26223
					0.833	-0.753642								0.833	-0.0212326								0.833	0.100368								0.833	0.383591								0.833	0.262638
					0.8335	-0.775791								0.8335	-0.0188427								0.8335	0.0945115								0.8335	0.363781								0.8335	0.259992
					0.834	-0.79949								0.834	-0.0283546								0.834	0.088634								0.834	0.348892								0.834	0.2566
					0.8345	-0.819701								0.8345	-0.0395603								0.8345	0.0829854								0.8345	0.333572								0.8345	0.252957
					0.835	-0.836793								0.835	-0.0513058								0.835	0.0814204								0.835	0.319057								0.835	0.252733
					0.8355	-0.853382								0.8355	-0.0704651								0.8355	0.0818186								0.8355	0.302425								0.8355	0.253372
					0.836	-0.863522								0.836	-0.0776005								0.836	0.0837746								0.836	0.295105								0.836	0.257683
					0.8365	-0.864983								0.8365	-0.0744705								0.8365	0.0862603								0.8365	0.292263								0.8365	0.257007
					0.837	-0.856629								0.837	-0.0722046								0.837	0.0848923								0.837	0.284683								0.837	0.257222
					0.8375	-0.841213								0.8375	-0.0740528								0.8375	0.0817466								0.8375	0.277683								0.8375	0.253801
					0.838	-0.824095								0.838	-0.0832233								0.838	0.0770321								0.838	0.276863								0.838	0.248321
					0.8385	-0.809206								0.8385	-0.0860443								0.8385	0.069541								0.8385	0.27063								0.8385	0.245181
					0.839	-0.794255								0.839	-0.0888233								0.839	0.0650754								0.839	0.273144								0.839	0.244386
					0.8395	-0.775016								0.8395	-0.0983467								0.8395	0.0608273								0.8395	0.27293								0.8395	0.244552
					0.84	-0.757629								0.84	-0.10319								0.84	0.0602617								0.84	0.256081								0.84	0.249546
					0.8405	-0.740282								0.8405	-0.110796								0.8405	0.0643864								0.8405	0.243439								0.8405	0.255591
					0.841	-0.7236								0.841	-0.117107								0.841	0.067131								0.841	0.233479								0.841	0.259021
					0.8415	-0.713772								0.8415	-0.124437								0.8415	0.0632348								0.8415	0.212006								0.8415	0.257846
					0.842	-0.717861								0.842	-0.135351								0.842	0.0556707								0.842	0.20948								0.842	0.251594
					0.8425	-0.727651								0.8425	-0.140732								0.8425	0.0443268								0.8425	0.205158								0.8425	0.241597
					0.843	-0.73849								0.843	-0.151039								0.843	0.0335422								0.843	0.209904								0.843	0.234869
					0.8435	-0.747197								0.8435	-0.165875								0.8435	0.0285955								0.8435	0.200707								0.8435	0.228408
					0.844	-0.745237								0.844	-0.17951								0.844	0.0297909								0.844	0.19606								0.844	0.221098
					0.8445	-0.738441								0.8445	-0.192123								0.8445	0.034318								0.8445	0.189419								0.8445	0.21634
					0.845	-0.730607								0.845	-0.195999								0.845	0.0363669								0.845	0.182991								0.845	0.215272
					0.8455	-0.724521								0.8455	-0.198112								0.8455	0.0329042								0.8455	0.165993								0.8455	0.211479
					0.846	-0.718691								0.846	-0.19532								0.846	0.0280156								0.846	0.155033								0.846	0.203762
					0.8465	-0.718004								0.8465	-0.188107								0.8465	0.020153								0.8465	0.134563								0.8465	0.192246
					0.847	-0.720703								0.847	-0.18923								0.847	0.0113373								0.847	0.119694								0.847	0.18985
					0.8475	-0.725236								0.8475	-0.194851								0.8475	0.00913334								0.8475	0.116028								0.8475	0.193012
					0.848	-0.726618								0.848	-0.203644								0.848	0.0112877								0.848	0.112846								0.848	0.195748
					0.8485	-0.727097								0.8485	-0.211513								0.8485	0.0172563								0.8485	0.107334								0.8485	0.196596
					0.849	-0.725296								0.849	-0.22275								0.849	0.0248957								0.849	0.0957298								0.849	0.193604
					0.8495	-0.726293								0.8495	-0.237047								0.8495	0.0313602								0.8495	0.077568								0.8495	0.19014
					0.85	-0.724182								0.85	-0.249939								0.85	0.0328217								0.85	0.0616722								0.85	0.19088
					0.8505	-0.723693								0.8505	-0.268948								0.8505	0.0302506								0.8505	0.0443649								0.8505	0.192397
					0.851	-0.724396								0.851	-0.27385								0.851	0.0222507								0.851	0.0380631								0.851	0.197695
					0.8515	-0.72826								0.8515	-0.265142								0.8515	0.0101118								0.8515	0.048214								0.8515	0.203919
					0.852	-0.732998								0.852	-0.26515								0.852	-0.000116825								0.852	0.0537415								0.852	0.209254
					0.8525	-0.740462								0.8525	-0.269962								0.8525	-0.00414324								0.8525	0.0531959								0.8525	0.215358
					0.853	-0.754521								0.853	-0.275467								0.853	-0.00963688								0.853	0.0438767								0.853	0.219499
					0.8535	-0.764694								0.8535	-0.274418								0.8535	-0.00970268								0.8535	0.0362053								0.8535	0.216766
					0.854	-0.77137								0.854	-0.284458								0.854	-0.00926638								0.854	0.0193558								0.854	0.211822
					0.8545	-0.77849								0.8545	-0.287745								0.8545	-0.00994396								0.8545	0.0102005								0.8545	0.20511
					0.855	-0.782206								0.855	-0.297584								0.855	-0.0136933								0.855	-0.0057106								0.855	0.197591
					0.8555	-0.777692								0.8555	-0.306026								0.8555	-0.0201297								0.8555	-0.0198479								0.8555	0.197036
					0.856	-0.766327								0.856	-0.32353								0.856	-0.0317287								0.856	-0.0354958								0.856	0.197843
					0.8565	-0.751648								0.8565	-0.331058								0.8565	-0.0458307								0.8565	-0.0486107								0.8565	0.201128
					0.857	-0.740398								0.857	-0.339128								0.857	-0.05828								0.857	-0.0503197								0.857	0.204789
					0.8575	-0.738073								0.8575	-0.345488								0.8575	-0.0696678								0.8575	-0.0396614								0.8575	0.204127
					0.858	-0.741843								0.858	-0.353146								0.858	-0.0776277								0.858	-0.0361519								0.858	0.206724
					0.8585	-0.748077								0.8585	-0.365801								0.8585	-0.0820503								0.8585	-0.0342445								0.8585	0.209198
					0.859	-0.760813								0.859	-0.3762								0.859	-0.0844588								0.859	-0.0424042								0.859	0.210236
					0.8595	-0.774208								0.8595	-0.389975								0.8595	-0.0815611								0.8595	-0.0502319								0.8595	0.207319
					0.86	-0.782535								0.86	-0.399647								0.86	-0.0755549								0.86	-0.069046								0.86	0.200851
					0.8605	-0.786401								0.8605	-0.401585								0.8605	-0.074008								0.8605	-0.0816193								0.8605	0.196271
					0.861	-0.788066								0.861	-0.403286								0.861	-0.0755954								0.861	-0.0882797								0.861	0.194346
					0.8615	-0.786553								0.8615	-0.411915								0.8615	-0.0774307								0.8615	-0.0934143								0.8615	0.19406
					0.862	-0.78274								0.862	-0.423916								0.862	-0.0811486								0.862	-0.0932541								0.862	0.196919
					0.8625	-0.776754								0.8625	-0.438765								0.8625	-0.0829744								0.8625	-0.102711								0.8625	0.203979
					0.863	-0.768918								0.863	-0.455622								0.863	-0.085258								0.863	-0.118088								0.863	0.212699
					0.8635	-0.764417								0.8635	-0.452642								0.8635	-0.087337								0.8635	-0.117973								0.8635	0.213626
					0.864	-0.765372								0.864	-0.447695								0.864	-0.0897222								0.864	-0.125233								0.864	0.208365
					0.8645	-0.768583								0.8645	-0.450663								0.8645	-0.091147								0.8645	-0.139092								0.8645	0.199439
					0.865	-0.773022								0.865	-0.457745								0.865	-0.091536								0.865	-0.151951								0.865	0.189513
					0.8655	-0.776075								0.8655	-0.460901								0.8655	-0.0923901								0.8655	-0.157864								0.8655	0.183598
					0.866	-0.779999								0.866	-0.466629								0.866	-0.0954313								0.866	-0.16861								0.866	0.180514
					0.8665	-0.78304								0.8665	-0.47661								0.8665	-0.0986829								0.8665	-0.17458								0.8665	0.18183
					0.867	-0.780422								0.867	-0.486345								0.867	-0.10438								0.867	-0.169674								0.867	0.186628
					0.8675	-0.777209								0.8675	-0.49028								0.8675	-0.11077								0.8675	-0.170013								0.8675	0.186035
					0.868	-0.77821								0.868	-0.487383								0.868	-0.113896								0.868	-0.167454								0.868	0.186177
					0.8685	-0.781274								0.8685	-0.487909								0.8685	-0.112551								0.8685	-0.179836								0.8685	0.183075
					0.869	-0.786129								0.869	-0.496132								0.869	-0.106905								0.869	-0.192024								0.869	0.180256
					0.8695	-0.783246								0.8695	-0.504765								0.8695	-0.0966778								0.8695	-0.203297								0.8695	0.176043
					0.87	-0.780012								0.87	-0.508072								0.87	-0.0854969								0.87	-0.213924								0.87	0.17256
					0.8705	-0.775818								0.8705	-0.514137								0.8705	-0.0784607								0.8705	-0.218201								0.8705	0.168268
					0.871	-0.769421								0.871	-0.52668								0.871	-0.0773654								0.871	-0.233482								0.871	0.161521
					0.8715	-0.761935								0.8715	-0.544197								0.8715	-0.0859909								0.8715	-0.237682								0.8715	0.158872
					0.872	-0.756371								0.872	-0.553266								0.872	-0.100903								0.872	-0.230164								0.872	0.158611
					0.8725	-0.756131								0.8725	-0.556482								0.8725	-0.113162								0.8725	-0.227764								0.8725	0.158721
					0.873	-0.762021								0.873	-0.552616								0.873	-0.114559								0.873	-0.234146								0.873	0.159754
					0.8735	-0.773015								0.8735	-0.548048								0.8735	-0.110947								0.8735	-0.241451								0.8735	0.158536
					0.874	-0.777148								0.874	-0.541939								0.874	-0.100242								0.874	-0.244068								0.874	0.161257
					0.8745	-0.777284								0.8745	-0.5466								0.8745	-0.0915494								0.8745	-0.249115								0.8745	0.16217
					0.875	-0.777511								0.875	-0.554007								0.875	-0.0921154								0.875	-0.251396								0.875	0.163066
					0.8755	-0.775698								0.8755	-0.570114								0.8755	-0.0994558								0.8755	-0.257721								0.8755	0.16343
					0.876	-0.777953								0.876	-0.57049								0.876	-0.114167								0.876	-0.263493								0.876	0.157901
					0.8765	-0.785924								0.8765	-0.564196								0.8765	-0.124808								0.8765	-0.26989								0.8765	0.151148
					0.877	-0.7935								0.877	-0.55657								0.877	-0.132005								0.877	-0.272003								0.877	0.141743
					0.8775	-0.798802								0.8775	-0.548323								0.8775	-0.132728								0.8775	-0.27512								0.8775	0.135891
					0.878	-0.803786								0.878	-0.537945								0.878	-0.131082								0.878	-0.270596								0.878	0.136978
					0.8785	-0.802747								0.8785	-0.525621								0.8785	-0.128251								0.8785	-0.267963								0.8785	0.13967
					0.879	-0.793702								0.879	-0.531744								0.879	-0.123647								0.879	-0.276577								0.879	0.140453
					0.8795	-0.781926								0.8795	-0.532883								0.8795	-0.121422								0.8795	-0.275662								0.8795	0.140415
					0.88	-0.771973								0.88	-0.548727								0.88	-0.123726								0.88	-0.277538								0.88	0.135466
					0.8805	-0.765873								0.8805	-0.573271								0.8805	-0.126792								0.8805	-0.290256								0.8805	0.125336
					0.881	-0.767005								0.881	-0.583029								0.881	-0.13169								0.881	-0.297463								0.881	0.117649
					0.8815	-0.771879								0.8815	-0.590124								0.8815	-0.136327								0.8815	-0.301331								0.8815	0.113719
					0.882	-0.778577								0.882	-0.590794								0.882	-0.141927								0.882	-0.302612								0.882	0.111515
					0.8825	-0.783996								0.8825	-0.590294								0.8825	-0.145349								0.8825	-0.299187								0.8825	0.111418
					0.883	-0.788135								0.883	-0.599083								0.883	-0.1499								0.883	-0.29715								0.883	0.114059
					0.8835	-0.790147								0.8835	-0.603046								0.8835	-0.157505								0.8835	-0.281902								0.8835	0.115337
					0.884	-0.791272								0.884	-0.606178								0.884	-0.162307								0.884	-0.274651								0.884	0.118491
					0.8845	-0.793596								0.8845	-0.605892								0.8845	-0.165847								0.8845	-0.274925								0.8845	0.123523
					0.885	-0.795478								0.885	-0.604981								0.885	-0.168787								0.885	-0.28611								0.885	0.121231
					0.8855	-0.795199								0.8855	-0.611315								0.8855	-0.169317								0.8855	-0.299713								0.8855	0.114423
					0.886	-0.797258								0.886	-0.608314								0.886	-0.172233								0.886	-0.316845								0.886	0.109202
					0.8865	-0.799734								0.8865	-0.610174								0.8865	-0.180922								0.8865	-0.326634								0.8865	0.107969
					0.887	-0.799446								0.887	-0.613132								0.887	-0.192773								0.887	-0.327805								0.887	0.108306
					0.8875	-0.793373								0.8875	-0.614199								0.8875	-0.20169								0.8875	-0.327488								0.8875	0.111265
					0.888	-0.787344								0.888	-0.624136								0.888	-0.206804								0.888	-0.323643								0.888	0.114224
					0.8885	-0.781505								0.8885	-0.629337								0.8885	-0.20586								0.8885	-0.325359								0.8885	0.112974
					0.889	-0.778515								0.889	-0.628817								0.889	-0.20045								0.889	-0.32906								0.889	0.111768
					0.8895	-0.783662								0.8895	-0.635994								0.8895	-0.193677								0.8895	-0.324867								0.8895	0.109817
					0.89	-0.790629								0.89	-0.652992								0.89	-0.187456								0.89	-0.322975								0.89	0.111088
					0.8905	-0.802394								0.8905	-0.663868								0.8905	-0.186815								0.8905	-0.332912								0.8905	0.114707
					0.891	-0.812447								0.891	-0.665413								0.891	-0.194491								0.891	-0.328247								0.891	0.119386
					0.8915	-0.814624								0.8915	-0.671175								0.8915	-0.208005								0.8915	-0.333328								0.8915	0.122907
					0.892	-0.814049								0.892	-0.673777								0.892	-0.218969								0.892	-0.343105								0.892	0.123866
					0.8925	-0.810777								0.8925	-0.675505								0.8925	-0.228787								0.8925	-0.345875								0.8925	0.121623
					0.893	-0.804417								0.893	-0.671226								0.893	-0.232223								0.893	-0.349262								0.893	0.122828
					0.8935	-0.795405								0.8935	-0.667324								0.8935	-0.229815								0.8935	-0.353123								0.8935	0.12673
					0.894	-0.786564								0.894	-0.671919								0.894	-0.227036								0.894	-0.348995								0.894	0.130127
					0.8945	-0.783943								0.8945	-0.684681								0.8945	-0.225745								0.8945	-0.346519								0.8945	0.132752
					0.895	-0.780837								0.895	-0.703661								0.895	-0.223753								0.895	-0.351326								0.895	0.129551
					0.8955	-0.777686								0.8955	-0.719879								0.8955	-0.220494								0.8955	-0.367153								0.8955	0.121847
					0.896	-0.773954								0.896	-0.744053								0.896	-0.218996								0.896	-0.390579								0.896	0.11253
					0.8965	-0.768911								0.8965	-0.755226								0.8965	-0.220014								0.8965	-0.40889								0.8965	0.110728
					0.897	-0.765774								0.897	-0.76086								0.897	-0.222431								0.897	-0.419304								0.897	0.114232
					0.8975	-0.759096								0.8975	-0.77256								0.8975	-0.225823								0.8975	-0.412537								0.8975	0.121397
					0.898	-0.749787								0.898	-0.781042								0.898	-0.225349								0.898	-0.397015								0.898	0.130946
					0.8985	-0.740085								0.8985	-0.788372								0.8985	-0.225033								0.8985	-0.390991								0.8985	0.139299
					0.899	-0.736162								0.899	-0.794571								0.899	-0.225859								0.899	-0.400669								0.899	0.140403
					0.8995	-0.738017								0.8995	-0.78915								0.8995	-0.228996								0.8995	-0.40556								0.8995	0.139782
					0.9	-0.745887								0.9	-0.777065								0.9	-0.232374								0.9	-0.413776								0.9	0.137747
					0.9005	-0.761022								0.9005	-0.775362								0.9005	-0.238817								0.9005	-0.422092								0.9005	0.136792
					0.901	-0.78017								0.901	-0.785666								0.901	-0.248603								0.901	-0.421032								0.901	0.130954
					0.9015	-0.789811								0.9015	-0.803566								0.9015	-0.259777								0.9015	-0.431233								0.9015	0.127956
					0.902	-0.792886								0.902	-0.826477								0.902	-0.265275								0.902	-0.435295								0.902	0.12845
					0.9025	-0.785007								0.9025	-0.856123								0.9025	-0.265265								0.9025	-0.433003								0.9025	0.128861
					0.903	-0.772222								0.903	-0.875429								0.903	-0.26351								0.903	-0.436012								0.903	0.127683
					0.9035	-0.759927								0.9035	-0.880779								0.9035	-0.262178								0.9035	-0.436176								0.9035	0.124812
					0.904	-0.751468								0.904	-0.875271								0.904	-0.265523								0.904	-0.436726								0.904	0.12226
					0.9045	-0.751354								0.9045	-0.876047								0.9045	-0.273593								0.9045	-0.435558								0.9045	0.118049
					0.905	-0.756257								0.905	-0.886343								0.905	-0.281914								0.905	-0.438942								0.905	0.113274
					0.9055	-0.764611								0.9055	-0.892294								0.9055	-0.286515								0.9055	-0.455795								0.9055	0.11308
					0.906	-0.777074								0.906	-0.900082								0.906	-0.287982								0.906	-0.467365								0.906	0.116028
					0.9065	-0.788215								0.9065	-0.904861								0.9065	-0.284207								0.9065	-0.479256								0.9065	0.117111
					0.907	-0.795241								0.907	-0.914064								0.907	-0.279241								0.907	-0.47683								0.907	0.116986
					0.9075	-0.798274								0.9075	-0.924791								0.9075	-0.27244								0.9075	-0.472855								0.9075	0.119458
					0.908	-0.799643								0.908	-0.940763								0.908	-0.269165								0.908	-0.477604								0.908	0.120279
					0.9085	-0.800714								0.9085	-0.948681								0.9085	-0.270352								0.9085	-0.475624								0.9085	0.120001
					0.909	-0.798234								0.909	-0.960695								0.909	-0.274701								0.909	-0.477074								0.909	0.122911
					0.9095	-0.796946								0.9095	-0.978134								0.9095	-0.280569								0.9095	-0.48241								0.9095	0.127229
					0.91	-0.794306								0.91	-0.996263								0.91	-0.287711								0.91	-0.493092								0.91	0.128287
					0.9105	-0.788959								0.9105	-1.00869								0.9105	-0.291349								0.9105	-0.49997								0.9105	0.119848
					0.911	-0.779452								0.911	-1.00604								0.911	-0.292718								0.911	-0.505409								0.911	0.113422
					0.9115	-0.769593								0.9115	-1.00589								0.9115	-0.288948								0.9115	-0.503311								0.9115	0.108196
					0.912	-0.765901								0.912	-1.0093								0.912	-0.281952								0.912	-0.497406								0.912	0.103345
					0.9125	-0.770433								0.9125	-1.00219								0.9125	-0.275218								0.9125	-0.498207								0.9125	0.103119
					0.913	-0.779964								0.913	-0.996492								0.913	-0.272419								0.913	-0.511436								0.913	0.105694
					0.9135	-0.78793								0.9135	-1.00812								0.9135	-0.274696								0.9135	-0.519581								0.9135	0.105953
					0.914	-0.791323								0.914	-1.03039								0.914	-0.280461								0.914	-0.518269								0.914	0.10681
					0.9145	-0.79151								0.9145	-1.03368								0.9145	-0.290278								0.9145	-0.519981								0.9145	0.104748
					0.915	-0.788739								0.915	-1.03126								0.915	-0.302618								0.915	-0.516838								0.915	0.103509
					0.9155	-0.78521								0.9155	-1.03474								0.9155	-0.311895								0.9155	-0.519295								0.9155	0.104823
					0.916	-0.779247								0.916	-1.04211								0.916	-0.31598								0.916	-0.527775								0.916	0.111311
					0.9165	-0.779266								0.9165	-1.05322								0.9165	-0.31692								0.9165	-0.537083								0.9165	0.124523
					0.917	-0.785268								0.917	-1.06396								0.917	-0.318821								0.917	-0.537067								0.917	0.139568
					0.9175	-0.792927								0.9175	-1.07218								0.9175	-0.318019								0.9175	-0.541653								0.9175	0.150236
					0.918	-0.795694								0.918	-1.08808								0.918	-0.317862								0.918	-0.54517								0.918	0.151359
					0.9185	-0.7939								0.9185	-1.09576								0.9185	-0.319044								0.9185	-0.54591								0.9185	0.14933
					0.919	-0.792443								0.919	-1.09535								0.919	-0.322545								0.919	-0.541855								0.919	0.145985
					0.9195	-0.792256								0.9195	-1.09594								0.9195	-0.324831								0.9195	-0.542675								0.9195	0.146315
					0.92	-0.794914								0.92	-1.08989								0.92	-0.323302								0.92	-0.545864								0.92	0.148573
					0.9205	-0.800342								0.9205	-1.08051								0.9205	-0.320414								0.9205	-0.547787								0.9205	0.153303
					0.921	-0.804972								0.921	-1.08444								0.921	-0.317618								0.921	-0.539276								0.921	0.153567
					0.9215	-0.808484								0.9215	-1.09105								0.9215	-0.316441								0.9215	-0.5415								0.9215	0.150566
					0.922	-0.809561								0.922	-1.1057								0.922	-0.319122								0.922	-0.543899								0.922	0.146911
					0.9225	-0.807397								0.9225	-1.11679								0.9225	-0.329871								0.9225	-0.536717								0.9225	0.141794
					0.923	-0.799255								0.923	-1.11223								0.923	-0.344564								0.923	-0.543316								0.923	0.136152
					0.9235	-0.785982								0.9235	-1.11676								0.9235	-0.360166								0.9235	-0.552345								0.9235	0.129232
					0.924	-0.769248								0.924	-1.13119								0.924	-0.371181								0.924	-0.561447								0.924	0.12616
					0.9245	-0.751757								0.9245	-1.14598								0.9245	-0.377312								0.9245	-0.577286								0.9245	0.130458
					0.925	-0.740208								0.925	-1.16155								0.925	-0.376129								0.925	-0.585968								0.925	0.140529
					0.9255	-0.737761								0.9255	-1.17831								0.9255	-0.373327								0.9255	-0.576942								0.9255	0.154145
					0.926	-0.74518								0.926	-1.18214								0.926	-0.368606								0.926	-0.574959								0.926	0.166349
					0.9265	-0.752809								0.9265	-1.18464								0.9265	-0.364337								0.9265	-0.584553								0.9265	0.172008
					0.927	-0.758514								0.927	-1.17572								0.927	-0.369346								0.927	-0.586475								0.927	0.167107
					0.9275	-0.763358								0.9275	-1.17716								0.9275	-0.377898								0.9275	-0.593475								0.9275	0.152128
					0.928	-0.763021								0.928	-1.16753								0.928	-0.393039								0.928	-0.593372								0.928	0.136403
					0.9285	-0.758075								0.9285	-1.16899								0.9285	-0.408951								0.9285	-0.589359								0.9285	0.125799
					0.929	-0.752534								0.929	-1.17714								0.929	-0.421341								0.929	-0.583675								0.929	0.120918
					0.9295	-0.745355								0.9295	-1.18863								0.9295	-0.425215								0.9295	-0.583744								0.9295	0.117462
					0.93	-0.739529								0.93	-1.18992								0.93	-0.423535								0.93	-0.585354								0.93	0.115137
					0.9305	-0.736477								0.9305	-1.19227								0.9305	-0.418531								0.9305	-0.585926								0.9305	0.11249
					0.931	-0.739907								0.931	-1.19999								0.931	-0.4165								0.931	-0.590225								0.931	0.112941
					0.9315	-0.745424								0.9315	-1.20396								0.9315	-0.418446								0.9315	-0.591511								0.9315	0.118543
					0.932	-0.750039								0.932	-1.20561								0.932	-0.425803								0.932	-0.595131								0.932	0.122912
					0.9325	-0.750625								0.9325	-1.19788								0.9325	-0.432322								0.9325	-0.595898								0.9325	0.122071
					0.933	-0.747732								0.933	-1.18974								0.933	-0.433156								0.933	-0.607254								0.933	0.115989
					0.9335	-0.739059								0.9335	-1.18866								0.9335	-0.430817								0.9335	-0.61174								0.9335	0.107112
					0.934	-0.730969								0.934	-1.18408								0.934	-0.425399								0.934	-0.607738								0.934	0.104152
					0.9345	-0.726582								0.9345	-1.18502								0.9345	-0.421379								0.9345	-0.598774								0.9345	0.101183
					0.935	-0.726236								0.935	-1.18408								0.935	-0.419124								0.935	-0.600689								0.935	0.101995
					0.9355	-0.73168								0.9355	-1.18628								0.9355	-0.422563								0.9355	-0.614544								0.9355	0.10657
					0.936	-0.737078								0.936	-1.18554								0.936	-0.430371								0.936	-0.633926								0.936	0.109244
					0.9365	-0.735009								0.9365	-1.18774								0.9365	-0.43551								0.9365	-0.649639								0.9365	0.106829
					0.937	-0.730755								0.937	-1.18697								0.937	-0.44062								0.937	-0.656586								0.937	0.101496
					0.9375	-0.728268								0.9375	-1.18897								0.9375	-0.441914								0.9375	-0.648586								0.9375	0.0918114
					0.938	-0.727931								0.938	-1.18759								0.938	-0.435416								0.938	-0.626339								0.938	0.087163
					0.9385	-0.729276								0.9385	-1.18943								0.9385	-0.426831								0.9385	-0.625507								0.9385	0.082763
					0.939	-0.729559								0.939	-1.19516								0.939	-0.421479								0.939	-0.636253								0.939	0.0761035
					0.9395	-0.729114								0.9395	-1.19372								0.9395	-0.416844								0.9395	-0.65411								0.9395	0.0650966
					0.94	-0.727121								0.94	-1.1982								0.94	-0.415622								0.94	-0.666782								0.94	0.0506218
					0.9405	-0.720634								0.9405	-1.19607								0.9405	-0.420668								0.9405	-0.666904								0.9405	0.039463
					0.941	-0.710763								0.941	-1.19115								0.941	-0.428817								0.941	-0.662643								0.941	0.0357866
					0.9415	-0.701728								0.9415	-1.18705								0.9415	-0.438418								0.9415	-0.664551								0.9415	0.0387585
					0.942	-0.694736								0.942	-1.18747								0.942	-0.449404								0.942	-0.662785								0.942	0.0475845
					0.9425	-0.692947								0.9425	-1.19159								0.9425	-0.456289								0.9425	-0.661392								0.9425	0.0554125
					0.943	-0.69623								0.943	-1.19623								0.943	-0.456098								0.943	-0.672161								0.943	0.0593455
					0.9435	-0.699678								0.9435	-1.21169								0.9435	-0.454777								0.9435	-0.675941								0.9435	0.0613294
					0.944	-0.704741								0.944	-1.21188								0.944	-0.44863								0.944	-0.670734								0.944	0.059062
					0.9445	-0.707156								0.9445	-1.21226								0.9445	-0.441023								0.9445	-0.664341								0.9445	0.0538216
					0.945	-0.707731								0.945	-1.2137								0.945	-0.437857								0.945	-0.654392								0.945	0.0491629
					0.9455	-0.705923								0.9455	-1.20727								0.9455	-0.435273								0.9455	-0.643368								0.9455	0.0506244
					0.946	-0.703154								0.946	-1.20091								0.946	-0.437813								0.946	-0.641537								0.946	0.0543854
					0.9465	-0.703313								0.9465	-1.19581								0.9465	-0.443383								0.9465	-0.646007								0.9465	0.0566487
					0.947	-0.702456								0.947	-1.19395								0.947	-0.448182								0.947	-0.666027								0.947	0.0588119
					0.9475	-0.700857								0.9475	-1.19891								0.9475	-0.450908								0.9475	-0.684593								0.9475	0.0581989
					0.948	-0.696783								0.948	-1.19904								0.948	-0.454585								0.948	-0.691353								0.948	0.0543747
					0.9485	-0.692296								0.9485	-1.20906								0.9485	-0.456575								0.9485	-0.692722								0.9485	0.0456798
					0.949	-0.689118								0.949	-1.21459								0.949	-0.455865								0.949	-0.695038								0.949	0.034203
					0.9495	-0.686659								0.9495	-1.21921								0.9495	-0.453027								0.9495	-0.68169								0.9495	0.0255101
					0.95	-0.689036								0.95	-1.22201								0.95	-0.448894								0.95	-0.676006								0.95	0.0198832
					0.9505	-0.693474								0.9505	-1.23445								0.9505	-0.446746								0.9505	-0.670803								0.9505	0.0197485
					0.951	-0.690574								0.951	-1.24431								0.951	-0.44566								0.951	-0.672226								0.951	0.0208836
					0.9515	-0.683773								0.9515	-1.25082								0.9515	-0.446393								0.9515	-0.677719								0.9515	0.0213103
					0.952	-0.679862								0.952	-1.25048								0.952	-0.452685								0.952	-0.681969								0.952	0.0152779
					0.9525	-0.677625								0.9525	-1.24052								0.9525	-0.464688								0.9525	-0.693787								0.9525	0.00677967
					0.953	-0.678898								0.953	-1.22568								0.953	-0.473738								0.953	-0.698372								0.953	-0.00481439
					0.9535	-0.683168								0.9535	-1.21431								0.9535	-0.480894								0.9535	-0.703094								0.9535	-0.0194876
					0.954	-0.687462								0.954	-1.20893								0.954	-0.485733								0.954	-0.696175								0.954	-0.0312221
					0.9545	-0.684944								0.9545	-1.20866								0.9545	-0.485028								0.9545	-0.699844								0.9545	-0.0363419
					0.955	-0.67861								0.955	-1.21053								0.955	-0.482521								0.955	-0.698296								0.955	-0.033179
					0.9555	-0.669372								0.9555	-1.21645								0.9555	-0.481665								0.9555	-0.692993								0.9555	-0.0251944
					0.956	-0.664939								0.956	-1.23238								0.956	-0.479373								0.956	-0.692013								0.956	-0.0216138
					0.9565	-0.665242								0.9565	-1.24745								0.9565	-0.481491								0.9565	-0.690372								0.9565	-0.0250251
					0.957	-0.668587								0.957	-1.25081								0.957	-0.488213								0.957	-0.687668								0.957	-0.033649
					0.9575	-0.666904								0.9575	-1.25387								0.9575	-0.495159								0.9575	-0.675995								0.9575	-0.0450699
					0.958	-0.664144								0.958	-1.25228								0.958	-0.500487								0.958	-0.664925								0.958	-0.0471933
					0.9585	-0.660569								0.9585	-1.25049								0.9585	-0.503725								0.9585	-0.663132								0.9585	-0.0399873
					0.959	-0.658943								0.959	-1.24668								0.959	-0.506179								0.959	-0.655594								0.959	-0.029609
					0.9595	-0.65905								0.9595	-1.25099								0.9595	-0.506603								0.9595	-0.653973								0.9595	-0.0178311
					0.96	-0.656679								0.96	-1.25142								0.96	-0.508575								0.96	-0.655567								0.96	-0.0156209
					0.9605	-0.647301								0.9605	-1.26181								0.9605	-0.50674								0.9605	-0.666939								0.9605	-0.0170698
					0.961	-0.634777								0.961	-1.26649								0.961	-0.502541								0.961	-0.679375								0.961	-0.0231426
					0.9615	-0.623706								0.9615	-1.26642								0.9615	-0.501921								0.9615	-0.684982								0.9615	-0.0313551
					0.962	-0.612299								0.962	-1.26189								0.962	-0.503136								0.962	-0.687168								0.962	-0.0420566
					0.9625	-0.598766								0.9625	-1.26332								0.9625	-0.503128								0.9625	-0.687035								0.9625	-0.0452027
					0.963	-0.589773								0.963	-1.2625								0.963	-0.501187								0.963	-0.687943								0.963	-0.0486038
					0.9635	-0.582448								0.9635	-1.26407								0.9635	-0.502797								0.9635	-0.678001								0.9635	-0.054877
					0.964	-0.576463								0.964	-1.26727								0.964	-0.503174								0.964	-0.667347								0.964	-0.060292
					0.9645	-0.569183								0.9645	-1.26616								0.9645	-0.496483								0.9645	-0.659718								0.9645	-0.0682063
					0.965	-0.559592								0.965	-1.27324								0.965	-0.491428								0.965	-0.660076								0.965	-0.0766072
					0.9655	-0.552101								0.9655	-1.27295								0.9655	-0.488407								0.9655	-0.665356								0.9655	-0.0834799
					0.966	-0.551108								0.966	-1.2891								0.966	-0.486282								0.966	-0.675629								0.966	-0.0892596
					0.9665	-0.552537								0.9665	-1.30695								0.9665	-0.485001								0.9665	-0.678928								0.9665	-0.091826
					0.967	-0.554771								0.967	-1.32548								0.967	-0.483984								0.967	-0.670364								0.967	-0.0950253
					0.9675	-0.557629								0.9675	-1.33702								0.9675	-0.484551								0.9675	-0.682033								0.9675	-0.0947216
					0.968	-0.557993								0.968	-1.33442								0.968	-0.483144								0.968	-0.692135								0.968	-0.0912032
					0.9685	-0.557886								0.9685	-1.32262								0.9685	-0.47886								0.9685	-0.702213								0.9685	-0.08885
					0.969	-0.554496								0.969	-1.31254								0.969	-0.476422								0.969	-0.694397								0.969	-0.0905566
					0.9695	-0.547294								0.9695	-1.29981								0.9695	-0.473909								0.9695	-0.683941								0.9695	-0.0932403
					0.97	-0.538495								0.97	-1.29446								0.97	-0.470968								0.97	-0.683128								0.97	-0.100758
					0.9705	-0.530498								0.9705	-1.30454								0.9705	-0.469554								0.9705	-0.677952								0.9705	-0.109338
					0.971	-0.523577								0.971	-1.31193								0.971	-0.470063								0.971	-0.67329								0.971	-0.113668
					0.9715	-0.516191								0.9715	-1.32052								0.9715	-0.475907								0.9715	-0.66864								0.9715	-0.114622
					0.972	-0.506607								0.972	-1.32815								0.972	-0.480096								0.972	-0.663567								0.972	-0.110956
					0.9725	-0.497143								0.9725	-1.32362								0.9725	-0.48581								0.9725	-0.663128								0.9725	-0.109109
					0.973	-0.487048								0.973	-1.31859								0.973	-0.489898								0.973	-0.653099								0.973	-0.111143
					0.9735	-0.480715								0.9735	-1.3228								0.9735	-0.489107								0.9735	-0.642613								0.9735	-0.116036
					0.974	-0.476241								0.974	-1.32048								0.974	-0.486428								0.974	-0.634953								0.974	-0.123274
					0.9745	-0.472903								0.9745	-1.3185								0.9745	-0.485284								0.9745	-0.633518								0.9745	-0.129382
					0.975	-0.468695								0.975	-1.30392								0.975	-0.485947								0.975	-0.630833								0.975	-0.136106
					0.9755	-0.468929								0.9755	-1.29406								0.9755	-0.488727								0.9755	-0.625702								0.9755	-0.141985
					0.976	-0.46926								0.976	-1.30195								0.976	-0.495983								0.976	-0.615959								0.976	-0.146115
					0.9765	-0.469241								0.9765	-1.30737								0.9765	-0.503552								0.9765	-0.604931								0.9765	-0.14801
					0.977	-0.470174								0.977	-1.31737								0.977	-0.506587								0.977	-0.602844								0.977	-0.148815
					0.9775	-0.467291								0.9775	-1.31627								0.9775	-0.502861								0.9775	-0.604698								0.9775	-0.148464
					0.978	-0.458796								0.978	-1.31848								0.978	-0.497281								0.978	-0.613754								0.978	-0.148148
					0.9785	-0.442562								0.9785	-1.32715								0.9785	-0.487313								0.9785	-0.611595								0.9785	-0.151465
					0.979	-0.427059								0.979	-1.33817								0.979	-0.480672								0.979	-0.615925								0.979	-0.158247
					0.9795	-0.413419								0.9795	-1.33657								0.9795	-0.482876								0.9795	-0.612827								0.9795	-0.171049
					0.98	-0.403946								0.98	-1.34431								0.98	-0.491329								0.98	-0.609222								0.98	-0.183634
					0.9805	-0.400674								0.9805	-1.35189								0.9805	-0.504703								0.9805	-0.597988								0.9805	-0.191381
					0.981	-0.407383								0.981	-1.35331								0.981	-0.515298								0.981	-0.588398								0.981	-0.195102
					0.9815	-0.415368								0.9815	-1.34756								0.9815	-0.522846								0.9815	-0.584118								0.9815	-0.191565
					0.982	-0.421905								0.982	-1.34397								0.982	-0.524772								0.982	-0.584003								0.982	-0.18409
					0.9825	-0.428046								0.9825	-1.34454								0.9825	-0.522433								0.9825	-0.584324								0.9825	-0.176369
					0.983	-0.429825								0.983	-1.34435								0.983	-0.517292								0.983	-0.591667								0.983	-0.171167
					0.9835	-0.425923								0.9835	-1.33844								0.9835	-0.513679								0.9835	-0.605438								0.9835	-0.169589
					0.984	-0.415913								0.984	-1.33314								0.984	-0.512651								0.984	-0.627521								0.984	-0.172682
					0.9845	-0.404851								0.9845	-1.32701								0.9845	-0.5221								0.9845	-0.635822								0.9845	-0.180395
					0.985	-0.392679								0.985	-1.3184								0.985	-0.539221								0.985	-0.63662								0.985	-0.190122
					0.9855	-0.383918								0.9855	-1.31811								0.9855	-0.554976								0.9855	-0.637138								0.9855	-0.193652
					0.986	-0.37999								0.986	-1.31298								0.986	-0.563621								0.986	-0.625816								0.986	-0.194619
					0.9865	-0.376652								0.9865	-1.30846								0.9865	-0.564712								0.9865	-0.611691								0.9865	-0.189079
					0.987	-0.374543								0.987	-1.30454								0.987	-0.555812								0.987	-0.602608								0.987	-0.182478
					0.9875	-0.372052								0.9875	-1.30077								0.9875	-0.549366								0.9875	-0.599083								0.9875	-0.178677
					0.988	-0.367693								0.988	-1.29745								0.988	-0.549921								0.988	-0.588726								0.988	-0.183327
					0.9885	-0.364919								0.9885	-1.2967								0.9885	-0.556461								0.9885	-0.570679								0.9885	-0.192273
					0.989	-0.36449								0.989	-1.30293								0.989	-0.564968								0.989	-0.556248								0.989	-0.205414
					0.9895	-0.36375								0.9895	-1.31037								0.9895	-0.57034								0.9895	-0.551483								0.9895	-0.21893
					0.99	-0.357534								0.99	-1.31485								0.99	-0.574609								0.99	-0.551006								0.99	-0.226861
					0.9905	-0.347957								0.9905	-1.32023								0.9905	-0.573422								0.9905	-0.538769								0.9905	-0.227828
					0.991	-0.337086								0.991	-1.33251								0.991	-0.571408								0.991	-0.528717								0.991	-0.222097
					0.9915	-0.330195								0.9915	-1.35103								0.9915	-0.572494								0.9915	-0.515263								0.9915	-0.213846
					0.992	-0.321351								0.992	-1.34967								0.992	-0.574506								0.992	-0.505531								0.992	-0.209771
					0.9925	-0.310711								0.9925	-1.348								0.9925	-0.577294								0.9925	-0.508396								0.9925	-0.216254
					0.993	-0.301492								0.993	-1.34232								0.993	-0.577843								0.993	-0.503017								0.993	-0.23032
					0.9935	-0.29172								0.9935	-1.32947								0.9935	-0.576992								0.9935	-0.492886								0.9935	-0.243851
					0.994	-0.28089								0.994	-1.3174								0.994	-0.574874								0.994	-0.480988								0.994	-0.254506
					0.9945	-0.271902								0.9945	-1.31345								0.9945	-0.574079								0.9945	-0.472988								0.9945	-0.257037
					0.995	-0.263685								0.995	-1.30765								0.995	-0.573815								0.995	-0.45546								0.995	-0.258499
					0.9955	-0.257459								0.9955	-1.3044								0.9955	-0.571902								0.9955	-0.446144								0.9955	-0.249481
					0.996	-0.251161								0.996	-1.30366								0.996	-0.571774								0.996	-0.441669								0.996	-0.241541
					0.9965	-0.247295								0.9965	-1.30057								0.9965	-0.566877								0.9965	-0.447693								0.9965	-0.235781
					0.997	-0.246776								0.997	-1.30362								0.997	-0.561635								0.997	-0.450844								0.997	-0.231741
					0.9975	-0.245694								0.9975	-1.30399								0.9975	-0.565295								0.9975	-0.461468								0.9975	-0.231211
					0.998	-0.245407								0.998	-1.30537								0.998	-0.573667								0.998	-0.444599								0.998	-0.234033
					0.9985	-0.24267								0.9985	-1.30628								0.9985	-0.579507								0.9985	-0.427906								0.9985	-0.239581
					0.999	-0.239043								0.999	-1.30942								0.999	-0.580268								0.999	-0.417366								0.999	-0.246822
					0.9995	-0.231628								0.9995	-1.29988								0.9995	-0.577179								0.9995	-0.404568								0.9995	-0.256756
[truncated: 6,001 more rows]
[truncated: 116 more columns]

## Sheet: 2-3
	2-3 1									2-3 2									2-3 3									2-3 4									2-3 5									2-3 6
	Ra 1.392 µm	CUT 0.8mm	0	99	0.0005	-3.66361	0	99		Ra 1.869 µm	CUT 0.8mm	0	99	0.0005	-0.103168	0	99		Ra 1.119 µm	CUT 0.8mm	0	99	0.0005	-1.16822	0	99		Ra 1.735 µm	CUT 0.8mm	0	99	0.0005	-2.26753	0	99		Ra 1.426 µm	CUT 0.8mm	0	99	0.0005	2.62996	0	99		Ra 1.385 µm	CUT 0.8mm	0	99
	Rq 1.750 µm	N 5	0.125	98	0.001	-3.62911	0.125	98		Rq 2.548 µm	N 5	0.175	98	0.001	-0.0627322	0.175	98		Rq 1.398 µm	N 5	0.125	98	0.001	-1.15651	0.125	98		Rq 2.099 µm	N 5	0.05	98	0.001	-2.28067	0.05	98		Rq 1.767 µm	N 5	0.1125	98	0.001	2.66144	0.1125	98		Rq 1.722 µm	N 5	0.1	98
	Rz 8.151 µm	CUV R	0.1625	97	0.0015	-3.58865	0.0375	97		Rz 12.976 µm	CUV R	0.225	97	0.0015	-0.0342443	0.05	97		Rz 6.811 µm	CUV R	0.175	97	0.0015	-1.15389	0.05	97		Rz 8.354 µm	CUV R	0.075	97	0.0015	-2.28296	0.025	97		Rz 8.462 µm	CUV R	0.15	97	0.0015	2.68841	0.0375	97		Rz 8.219 µm	CUV R	0.1375	97
		FIL GAUSS	0.2	96	0.002	-3.5401	0.0375	96			FIL GAUSS	0.2625	96	0.002	-0.0171124	0.0375	96			FIL GAUSS	0.2	96	0.002	-1.14997	0.025	96			FIL GAUSS	0.1	96	0.002	-2.26999	0.025	96			FIL GAUSS	0.1875	96	0.002	2.71577	0.0375	96			FIL GAUSS	0.1625	96
		STD ISO 1997	0.4625	95	0.0025	-3.49198	0.2625	95			STD ISO 1997	0.6875	95	0.0025	-0.0141246	0.425	95			STD ISO 1997	0.225	95	0.0025	-1.13691	0.025	95			STD ISO 1997	0.175	95	0.0025	-2.26441	0.075	95			STD ISO 1997	0.225	95	0.0025	2.74503	0.0375	95			STD ISO 1997	0.1875	95
		LS 2.5µm	0.6125	94	0.003	-3.44655	0.15	94			LS 2.5µm	0.9125	94	0.003	-0.0148182	0.225	94			LS 2.5µm	0.25	94	0.003	-1.13108	0.025	94			LS 2.5µm	0.2625	94	0.003	-2.26232	0.0875	94			LS 2.5µm	0.25	94	0.003	2.7701	0.025	94			LS 2.5µm	0.2	94
		STP 0.50	0.7375	93	0.0035	-3.40297	0.125	93			STP 0.50	1.2	93	0.0035	-0.0144496	0.2875	93			STP 0.50	0.2625	93	0.0035	-1.12134	0.0125	93			STP 0.50	0.35	93	0.0035	-2.26131	0.0875	93			STP 0.50	0.3375	93	0.0035	2.79205	0.0875	93			STP 0.50	0.225	93
		UNT 1	0.85	92	0.004	-3.36014	0.1125	92			UNT 1	1.5375	92	0.004	-0.00713062	0.3375	92			UNT 1	0.4	92	0.004	-1.09901	0.1375	92			UNT 1	0.425	92	0.004	-2.26964	0.075	92			UNT 1	0.4125	92	0.004	2.8091	0.075	92			UNT 1	0.25	92
		LNG J	0.975	91	0.0045	-3.3181	0.125	91			LNG J	1.75	91	0.0045	0.00626874	0.2125	91			LNG J	0.475	91	0.0045	-1.07587	0.075	91			LNG J	0.475	91	0.0045	-2.28151	0.05	91			LNG J	0.4875	91	0.0045	2.83173	0.075	91			LNG J	0.2625	91
			1.0625	90	0.005	-3.27621	0.0875	90				2.0125	90	0.005	0.0190622	0.2625	90				0.5625	90	0.005	-1.04531	0.0875	90				1	90	0.005	-2.29726	0.525	90				0.55	90	0.005	2.85375	0.0625	90				0.2875	90
			1.2	89	0.0055	-3.2354	0.1375	89				2.2875	89	0.0055	0.025139	0.275	89				0.6125	89	0.0055	-1.00636	0.05	89				1.3125	89	0.0055	-2.32876	0.3125	89				0.5875	89	0.0055	2.87819	0.0375	89				0.3	89
			1.3375	88	0.006	-3.19193	0.1375	88				2.5125	88	0.006	0.0200185	0.225	88				0.6625	88	0.006	-0.961699	0.05	88				1.5875	88	0.006	-2.35529	0.275	88				0.6375	88	0.006	2.89866	0.05	88				0.3125	88
			1.45	87	0.0065	-3.14864	0.1125	87				2.9	87	0.0065	0.00559235	0.3875	87				0.6875	87	0.0065	-0.931313	0.025	87				2.325	87	0.0065	-2.38162	0.7375	87				0.675	87	0.0065	2.91416	0.0375	87				0.325	87
			1.55	86	0.007	-3.10108	0.1	86				3.2375	86	0.007	-0.0175777	0.3375	86				0.7375	86	0.007	-0.903544	0.05	86				3.425	86	0.007	-2.39908	1.1	86				0.85	86	0.007	2.92533	0.175	86				0.575	86
			1.7875	85	0.0075	-3.05368	0.2375	85				3.575	85	0.0075	-0.04176	0.3375	85				0.8	85	0.0075	-0.897961	0.0625	85				4.2625	85	0.0075	-2.41073	0.8375	85				1.0625	85	0.0075	2.93347	0.2125	85				0.6625	85
			1.95	84	0.008	-3.00365	0.1625	84				3.8625	84	0.008	-0.0603361	0.2875	84				0.85	84	0.008	-0.891338	0.05	84				5.025	84	0.008	-2.40736	0.7625	84				1.2125	84	0.008	2.93743	0.15	84				0.75	84
			2.1	83	0.0085	-2.95484	0.15	83				4.4625	83	0.0085	-0.0711319	0.6	83				0.975	83	0.0085	-0.873289	0.125	83				5.75	83	0.0085	-2.40416	0.725	83				1.35	83	0.0085	2.93672	0.1375	83				0.825	83
			2.2125	82	0.009	-2.9067	0.1125	82				5.1625	82	0.009	-0.0700548	0.7	82				1.0625	82	0.009	-0.844765	0.0875	82				6.35	82	0.009	-2.40153	0.6	82				1.5125	82	0.009	2.93169	0.1625	82				0.875	82
			2.3375	81	0.0095	-2.85998	0.125	81				5.7625	81	0.0095	-0.0607296	0.6	81				1.125	81	0.0095	-0.82024	0.0625	81				6.9375	81	0.0095	-2.40632	0.5875	81				1.65	81	0.0095	2.92367	0.1375	81				0.95	81
			2.4375	80	0.01	-2.81042	0.1	80				6.9625	80	0.01	-0.0475217	1.2	80				1.175	80	0.01	-0.79179	0.05	80				7.5125	80	0.01	-2.41834	0.575	80				1.7875	80	0.01	2.91362	0.1375	80				1.0125	80
			3.0625	79	0.0105	-2.75772	0.625	79				8	79	0.0105	-0.0309355	1.0375	79				1.25	79	0.0105	-0.76127	0.075	79				8.05	79	0.0105	-2.44205	0.5375	79				2.075	79	0.0105	2.89899	0.2875	79				1.0625	79
			4.1625	78	0.011	-2.70687	1.1	78				9.25	78	0.011	-0.012791	1.25	78				1.3	78	0.011	-0.729584	0.05	78				8.65	78	0.011	-2.45974	0.6	78				2.3	78	0.011	2.87924	0.225	78				1.1125	78
			4.8	77	0.0115	-2.65562	0.6375	77				11.1875	77	0.0115	0.00571525	1.9375	77				1.35	77	0.0115	-0.697527	0.05	77				9.0625	77	0.0115	-2.46559	0.4125	77				2.5	77	0.0115	2.85274	0.2	77				1.175	77
			5.25	76	0.012	-2.61136	0.45	76				14.4	76	0.012	0.0172448	3.2125	76				1.4	76	0.012	-0.673618	0.05	76				9.5875	76	0.012	-2.47134	0.525	76				2.9	76	0.012	2.82392	0.4	76				1.2125	76
			5.6625	75	0.0125	-2.57253	0.4125	75				16.2625	75	0.0125	0.0218421	1.8625	75				1.55	75	0.0125	-0.653881	0.15	75				10.0625	75	0.0125	-2.48669	0.475	75				3.25	75	0.0125	2.79033	0.35	75				1.275	75
			6.075	74	0.013	-2.53578	0.4125	74				19.0375	74	0.013	0.0228657	2.775	74				1.6375	74	0.013	-0.616642	0.0875	74				10.5375	74	0.013	-2.49815	0.475	74				3.875	74	0.013	2.75559	0.625	74				1.3125	74
			6.8625	73	0.0135	-2.49724	0.7875	73				27.7875	73	0.0135	0.0200466	8.75	73				1.725	73	0.0135	-0.589233	0.0875	73				11.6375	73	0.0135	-2.52024	1.1	73				4.25	73	0.0135	2.71989	0.375	73				1.4625	73
			7.95	72	0.014	-2.46041	1.0875	72				33.525	72	0.014	0.0203013	5.7375	72				1.8125	72	0.014	-0.563541	0.0875	72				12.85	72	0.014	-2.54569	1.2125	72				4.4875	72	0.014	2.68329	0.2375	72				1.6125	72
			8.8	71	0.0145	-2.42376	0.85	71				39.0625	71	0.0145	0.0215144	5.5375	71				1.9125	71	0.0145	-0.546246	0.1	71				14.0375	71	0.0145	-2.56304	1.1875	71				4.8625	71	0.0145	2.64516	0.375	71				1.8125	71
			9.6	70	0.015	-2.39169	0.8	70				45.95	70	0.015	0.026103	6.8875	70				2.3625	70	0.015	-0.537373	0.45	70				15.1625	70	0.015	-2.58833	1.125	70				5.4125	70	0.015	2.60846	0.55	70				2.025	70
			11.2	69	0.0155	-2.36158	1.6	69				49.9875	69	0.0155	0.0343248	4.0375	69				2.7375	69	0.0155	-0.528368	0.375	69				16.6125	69	0.0155	-2.62046	1.45	69				5.8	69	0.0155	2.57755	0.3875	69				2.2	69
			13.075	68	0.016	-2.33387	1.875	68				57.9875	68	0.016	0.0438542	8	68				3.2125	68	0.016	-0.517584	0.475	68				18.6375	68	0.016	-2.64672	2.025	68				6.2375	68	0.016	2.54895	0.4375	68				2.35	68
			14.4	67	0.0165	-2.30402	1.325	67				62.9125	67	0.0165	0.0536509	4.925	67				4.125	67	0.0165	-0.495405	0.9125	67				20.9875	67	0.0165	-2.67222	2.35	67				6.8125	67	0.0165	2.51677	0.575	67				2.6625	67
			16.7375	66	0.017	-2.26379	2.3375	66				69.3	66	0.017	0.0613018	6.3875	66				5.2125	66	0.017	-0.470352	1.0875	66				22.925	66	0.017	-2.68799	1.9375	66				7.4125	66	0.017	2.47144	0.6	66				2.9	66
			19.4	65	0.0175	-2.22128	2.6625	65				75.6375	65	0.0175	0.066947	6.3375	65				6.6125	65	0.0175	-0.467289	1.4	65				25.2	65	0.0175	-2.70636	2.275	65				7.9625	65	0.0175	2.41616	0.55	65				3.3	65
			22.025	64	0.018	-2.17561	2.625	64				79.6125	64	0.018	0.0735491	3.975	64				8.775	64	0.018	-0.483103	2.1625	64				27.6375	64	0.018	-2.72334	2.4375	64				8.7625	64	0.018	2.35085	0.8	64				3.7	64
			24.5125	63	0.0185	-2.1248	2.4875	63				82.5375	63	0.0185	0.0829475	2.925	63				10.2875	63	0.0185	-0.511721	1.5125	63				29.4875	63	0.0185	-2.72583	1.85	63				9.525	63	0.0185	2.28371	0.7625	63				4.0875	63
			29.25	62	0.019	-2.07262	4.7375	62				85.4375	62	0.019	0.0946063	2.9	62				12.5625	62	0.019	-0.529512	2.275	62				31.3875	62	0.019	-2.73634	1.9	62				10.4	62	0.019	2.21587	0.875	62				4.4375	62
			33.5125	61	0.0195	-2.01474	4.2625	61				89.8125	61	0.0195	0.104317	4.375	61				15.6625	61	0.0195	-0.53919	3.1	61				33.125	61	0.0195	-2.75137	1.7375	61				11.175	61	0.0195	2.14874	0.775	61				4.8	61
			36.3125	60	0.02	-1.9536	2.8	60				91.2375	60	0.02	0.114319	1.425	60				19.2125	60	0.02	-0.552517	3.55	60				35.175	60	0.02	-2.75889	2.05	60				12.1875	60	0.02	2.0865	1.0125	60				5.2125	60
			40.3375	59	0.0205	-1.88757	4.025	59				92.4125	59	0.0205	0.123405	1.175	59				22.6125	59	0.0205	-0.554453	3.4	59				37.9125	59	0.0205	-2.75819	2.7375	59				13.2375	59	0.0205	2.02745	1.05	59				5.7375	59
			46.2375	58	0.021	-1.8156	5.9	58				93.3	58	0.021	0.130937	0.8875	58				27.1375	58	0.021	-0.571314	4.525	58				39.9	58	0.021	-2.76033	1.9875	58				14.9875	58	0.021	1.96794	1.75	58				6.5125	58
			53.75	57	0.0215	-1.7432	7.5125	57				93.75	57	0.0215	0.137351	0.45	57				31	57	0.0215	-0.581566	3.8625	57				42.325	57	0.0215	-2.77351	2.425	57				16.2875	57	0.0215	1.90439	1.3	57				7.55	57
			59.4	56	0.022	-1.67329	5.65	56				94.0375	56	0.022	0.145552	0.2875	56				34.7375	56	0.022	-0.594665	3.7375	56				45.5875	56	0.022	-2.76876	3.2625	56				17.875	56	0.022	1.83807	1.5875	56				8.4375	56
			63.4875	55	0.0225	-1.60679	4.0875	55				94.3125	55	0.0225	0.15238	0.275	55				37.9375	55	0.0225	-0.609831	3.2	55				50.45	55	0.0225	-2.7714	4.8625	55				19.3875	55	0.0225	1.7708	1.5125	55				9.4125	55
			65.375	54	0.023	-1.54543	1.8875	54				94.675	54	0.023	0.161484	0.3625	54				40.0125	54	0.023	-0.623943	2.075	54				54.1375	54	0.023	-2.77138	3.6875	54				20.9875	54	0.023	1.70826	1.6	54				10.55	54
			67.1375	53	0.0235	-1.4845	1.7625	53				95.0875	53	0.0235	0.173099	0.4125	53				42.5	53	0.0235	-0.624756	2.4875	53				56.9625	53	0.0235	-2.78286	2.825	53				22.7625	53	0.0235	1.64444	1.775	53				11.3625	53
			69.975	52	0.024	-1.42584	2.8375	52				95.9625	52	0.024	0.185404	0.875	52				45.3875	52	0.024	-0.619533	2.8875	52				59.5125	52	0.024	-2.79192	2.55	52				24.125	52	0.024	1.58204	1.3625	52				12.425	52
			72.6125	51	0.0245	-1.36626	2.6375	51				96.85	51	0.0245	0.197886	0.8875	51				48.5125	51	0.0245	-0.61035	3.125	51				62.1875	51	0.0245	-2.79804	2.675	51				26.1	51	0.0245	1.52189	1.975	51				13.525	51
			74.8375	50	0.025	-1.30554	2.225	50				97.8	50	0.025	0.211896	0.95	50				52.5	50	0.025	-0.600397	3.9875	50				67.3375	50	0.025	-2.80763	5.15	50				28.1	50	0.025	1.46094	2	50				15.4375	50
			76.425	49	0.0255	-1.24392	1.5875	49				98.0625	49	0.0255	0.222488	0.2625	49				54.55	49	0.0255	-0.587008	2.05	49				71.325	49	0.0255	-2.81424	3.9875	49				29.9375	49	0.0255	1.40157	1.8375	49				16.7	49
			78.65	48	0.026	-1.17743	2.225	48				98.4875	48	0.026	0.223407	0.425	48				57.6125	48	0.026	-0.591736	3.0625	48				73.7375	48	0.026	-2.82168	2.4125	48				32.15	48	0.026	1.34255	2.2125	48				17.9375	48
			80.475	47	0.0265	-1.10404	1.825	47				98.525	47	0.0265	0.221677	0.0375	47				61.575	47	0.0265	-0.582722	3.9625	47				76.5625	47	0.0265	-2.8191	2.825	47				34.975	47	0.0265	1.28553	2.825	47				19.9375	47
			83.1125	46	0.027	-1.02275	2.6375	46				98.575	46	0.027	0.218503	0.05	46				65.3625	46	0.027	-0.578516	3.7875	46				79.4875	46	0.027	-2.81316	2.925	46				38.3375	46	0.027	1.23282	3.3625	46				21.4875	46
			85.8	45	0.0275	-0.936912	2.6875	45				98.6125	45	0.0275	0.219277	0.0375	45				68.5625	45	0.0275	-0.579594	3.2	45				81.475	45	0.0275	-2.82347	1.9875	45				41.4125	45	0.0275	1.18345	3.075	45				23.0375	45
			87.8125	44	0.028	-0.851976	2.0125	44				98.65	44	0.028	0.218272	0.0375	44				70.6375	44	0.028	-0.567568	2.075	44				83.9	44	0.028	-2.83508	2.425	44				43.525	44	0.028	1.1383	2.1125	44				25.4	44
			89.875	43	0.0285	-0.764608	2.0625	43				98.6875	43	0.0285	0.215285	0.0375	43				73.025	43	0.0285	-0.568411	2.3875	43				85.55	43	0.0285	-2.84832	1.65	43				46.375	43	0.0285	1.09675	2.85	43				27.9875	43
			91.275	42	0.029	-0.675686	1.4	42				98.725	42	0.029	0.210341	0.0375	42				75.5375	42	0.029	-0.571632	2.5125	42				87.3125	42	0.029	-2.86018	1.7625	42				49.1875	42	0.029	1.05518	2.8125	42				30.5	42
			92.9375	41	0.0295	-0.584013	1.6625	41				98.7625	41	0.0295	0.200953	0.0375	41				77.3875	41	0.0295	-0.564875	1.85	41				89.05	41	0.0295	-2.87085	1.7375	41				51.775	41	0.0295	1.00948	2.5875	41				33.525	41
			93.7	40	0.03	-0.487302	0.7625	40				98.8125	40	0.03	0.188579	0.05	40				80.0625	40	0.03	-0.552433	2.675	40				89.775	40	0.03	-2.86411	0.725	40				54.4	40	0.03	0.957226	2.625	40				36.45	40
			94.3125	39	0.0305	-0.389056	0.6125	39				98.8375	39	0.0305	0.177481	0.025	39				83.2125	39	0.0305	-0.535826	3.15	39				90.425	39	0.0305	-2.85475	0.65	39				56.6125	39	0.0305	0.907171	2.2125	39				38.975	39
			95.0125	38	0.031	-0.293799	0.7	38				98.875	38	0.031	0.16567	0.0375	38				85.325	38	0.031	-0.525766	2.1125	38				91.0375	38	0.031	-2.84273	0.6125	38				59.3625	38	0.031	0.863045	2.75	38				41.3	38
			95.4125	37	0.0315	-0.203062	0.4	37				98.9	37	0.0315	0.160114	0.025	37				87.3	37	0.0315	-0.512047	1.975	37				91.55	37	0.0315	-2.84472	0.5125	37				61.3875	37	0.0315	0.827242	2.025	37				43.675	37
			95.825	36	0.032	-0.119138	0.4125	36				98.9375	36	0.032	0.157512	0.0375	36				88.7125	36	0.032	-0.487698	1.4125	36				92.2875	36	0.032	-2.84428	0.7375	36				63.2375	36	0.032	0.796333	1.85	36				46.1375	36
			96.0375	35	0.0325	-0.0417352	0.2125	35				98.9625	35	0.0325	0.153655	0.025	35				89.5375	35	0.0325	-0.460257	0.825	35				93.4375	35	0.0325	-2.854	1.15	35				64.725	35	0.0325	0.767708	1.4875	35				48.0375	35
			96.2125	34	0.033	0.0309935	0.175	34				99	34	0.033	0.143712	0.0375	34				90.4875	34	0.033	-0.426832	0.95	34				94.4875	34	0.033	-2.86899	1.05	34				66.6375	34	0.033	0.736851	1.9125	34				50.5625	34
			96.4125	33	0.0335	0.103767	0.2	33				99.0375	33	0.0335	0.129441	0.0375	33				92.15	33	0.0335	-0.395451	1.6625	33				95.4125	33	0.0335	-2.89519	0.925	33				68.225	33	0.0335	0.707693	1.5875	33				53.4125	33
			96.5875	32	0.034	0.178132	0.175	32				99.0625	32	0.034	0.112199	0.025	32				93.75	32	0.034	-0.376978	1.6	32				95.6125	32	0.034	-2.91886	0.2	32				69.85	32	0.034	0.67716	1.625	32				56.8	32
			96.8	31	0.0345	0.252405	0.2125	31				99.0875	31	0.0345	0.092395	0.025	31				94.6625	31	0.0345	-0.367746	0.9125	31				95.7625	31	0.0345	-2.94242	0.15	31				71.0875	31	0.0345	0.64066	1.2375	31				59.7375	31
			97.1625	30	0.035	0.327879	0.3625	30				99.1375	30	0.035	0.0762496	0.05	30				95.0875	30	0.035	-0.354878	0.425	30				95.9375	30	0.035	-2.97542	0.175	30				73.2875	30	0.035	0.604314	2.2	30				62.3625	30
			97.8125	29	0.0355	0.399397	0.65	29				99.1625	29	0.0355	0.0655693	0.025	29				95.8	29	0.0355	-0.333408	0.7125	29				96.15	29	0.0355	-2.99564	0.2125	29				75.0625	29	0.0355	0.56735	1.775	29				66.05	29
			98.3625	28	0.036	0.470374	0.55	28				99.1875	28	0.036	0.0593692	0.025	28				96.3125	28	0.036	-0.315119	0.5125	28				96.425	28	0.036	-3.01265	0.275	28				76.6375	28	0.036	0.534859	1.575	28				68.5375	28
			98.875	27	0.0365	0.542824	0.5125	27				99.2125	27	0.0365	0.0581583	0.025	27				96.675	27	0.0365	-0.291288	0.3625	27				96.8	27	0.0365	-3.01122	0.375	27				77.9125	27	0.0365	0.501968	1.275	27				71.725	27
			98.975	26	0.037	0.618717	0.1	26				99.2375	26	0.037	0.0620186	0.025	26				97.0875	26	0.037	-0.270412	0.4125	26				96.9	26	0.037	-3.00383	0.1	26				78.875	26	0.037	0.468033	0.9625	26				74.2375	26
			99	25	0.0375	0.692399	0.025	25				99.25	25	0.0375	0.0670432	0.0125	25				97.825	25	0.0375	-0.251936	0.7375	25				96.975	25	0.0375	-2.99261	0.075	25				79.9875	25	0.0375	0.428844	1.1125	25				76.6	25
			99.025	24	0.038	0.762384	0.025	24				99.275	24	0.038	0.0751418	0.025	24				98.6125	24	0.038	-0.249727	0.7875	24				97.05	24	0.038	-2.99506	0.075	24				81.3	24	0.038	0.381066	1.3125	24				79.5875	24
			99.05	23	0.0385	0.822323	0.025	23				99.3	23	0.0385	0.0836704	0.025	23				99.1875	23	0.0385	-0.239363	0.575	23				97.1125	23	0.0385	-2.99385	0.0625	23				82.5125	23	0.0385	0.33039	1.2125	23				82.625	23
			99.075	22	0.039	0.86915	0.025	22				99.325	22	0.039	0.0902665	0.025	22				99.3625	22	0.039	-0.236832	0.175	22				97.1875	22	0.039	-2.99906	0.075	22				84.2875	22	0.039	0.274298	1.775	22				86.3125	22
			99.1	21	0.0395	0.907798	0.025	21				99.35	21	0.0395	0.0954044	0.025	21				99.5	21	0.0395	-0.237789	0.1375	21				97.25	21	0.0395	-3.00754	0.0625	21				85.2875	21	0.0395	0.213014	1	21				88.15	21
			99.125	20	0.04	0.946997	0.025	20				99.375	20	0.04	0.100309	0.025	20				99.525	20	0.04	-0.242283	0.025	20				97.3125	20	0.04	-3.02533	0.0625	20				85.925	20	0.04	0.147911	0.6375	20				89.675	20
			99.15	19	0.0405	0.990545	0.025	19				99.4125	19	0.0405	0.114399	0.0375	19				99.55	19	0.0405	-0.263149	0.025	19				97.375	19	0.0405	-3.04201	0.0625	19				86.8	19	0.0405	0.0835509	0.875	19				91.6875	19
			99.1625	18	0.041	1.03933	0.0125	18				99.4375	18	0.041	0.143785	0.025	18				99.575	18	0.041	-0.288002	0.025	18				97.4375	18	0.041	-3.04741	0.0625	18				87.725	18	0.041	0.017622	0.925	18				92.8	18
			99.2	17	0.0415	1.093	0.0375	17				99.4625	17	0.0415	0.188301	0.025	17				99.5875	17	0.0415	-0.308802	0.0125	17				97.5125	17	0.0415	-3.05557	0.075	17				88.9	17	0.0415	-0.0518556	1.175	17				93.7875	17
			99.2125	16	0.042	1.14748	0.0125	16				99.4875	16	0.042	0.245634	0.025	16				99.6125	16	0.042	-0.331976	0.025	16				97.6125	16	0.042	-3.06828	0.1	16				90.2125	16	0.042	-0.119122	1.3125	16				94.9125	16
			99.2375	15	0.0425	1.19788	0.025	15				99.5125	15	0.0425	0.30865	0.025	15				99.625	15	0.0425	-0.351128	0.0125	15				97.6875	15	0.0425	-3.08641	0.075	15				91.4625	15	0.0425	-0.181927	1.25	15				95.775	15
			99.275	14	0.043	1.24501	0.0375	14				99.5375	14	0.043	0.367053	0.025	14				99.6375	14	0.043	-0.36911	0.0125	14				97.775	14	0.043	-3.0932	0.0875	14				93.0375	14	0.043	-0.240884	1.575	14				96.2625	14
			99.2875	13	0.0435	1.29401	0.0125	13				99.5625	13	0.0435	0.419587	0.025	13				99.6625	13	0.0435	-0.377125	0.025	13				97.85	13	0.0435	-3.10237	0.075	13				94.3875	13	0.0435	-0.299795	1.35	13				97.1875	13
			99.3125	12	0.044	1.34814	0.025	12				99.5875	12	0.044	0.456152	0.025	12				99.675	12	0.044	-0.367378	0.0125	12				97.925	12	0.044	-3.11415	0.075	12				95.7625	12	0.044	-0.353982	1.375	12				97.4625	12
			99.35	11	0.0445	1.40862	0.0375	11				99.6125	11	0.0445	0.475708	0.025	11				99.6875	11	0.0445	-0.368317	0.0125	11				98.025	11	0.0445	-3.12006	0.1	11				97.0875	11	0.0445	-0.408536	1.325	11				97.6	11
			99.375	10	0.045	1.47024	0.025	10				99.6375	10	0.045	0.484805	0.025	10				99.7	10	0.045	-0.355486	0.0125	10				98.1125	10	0.045	-3.12181	0.0875	10				97.65	10	0.045	-0.467834	0.5625	10				97.7375	10
			99.4125	9	0.0455	1.52981	0.0375	9				99.6625	9	0.0455	0.4815	0.025	9				99.725	9	0.0455	-0.350697	0.025	9				98.2	9	0.0455	-3.11953	0.0875	9				97.7375	9	0.0455	-0.531678	0.0875	9				98.025	9
			99.4375	8	0.046	1.58016	0.025	8				99.6875	8	0.046	0.474253	0.025	8				99.7375	8	0.046	-0.34479	0.0125	8				98.2875	8	0.046	-3.12366	0.0875	8				97.85	8	0.046	-0.596586	0.1125	8				98.275	8
			99.475	7	0.0465	1.62186	0.0375	7				99.7125	7	0.0465	0.470978	0.025	7				99.75	7	0.0465	-0.332062	0.0125	7				98.3875	7	0.0465	-3.12531	0.1	7				98.15	7	0.0465	-0.664692	0.3	7				98.425	7
			99.5	6	0.047	1.66164	0.025	6				99.7375	6	0.047	0.472084	0.025	6				99.7625	6	0.047	-0.316738	0.0125	6				98.475	6	0.047	-3.12349	0.0875	6				98.3375	6	0.047	-0.732842	0.1875	6				98.625	6
			99.5375	5	0.0475	1.70192	0.0375	5				99.7625	5	0.0475	0.479881	0.025	5				99.775	5	0.0475	-0.293966	0.0125	5				98.6	5	0.0475	-3.13726	0.125	5				98.5125	5	0.0475	-0.804919	0.175	5				98.9125	5
			99.5875	4	0.048	1.74699	0.05	4				99.775	4	0.048	0.49324	0.0125	4				99.8	4	0.048	-0.275541	0.025	4				98.725	4	0.048	-3.14479	0.125	4				98.75	4	0.048	-0.882373	0.2375	4				99.275	4
			99.625	3	0.0485	1.79865	0.0375	3				99.8	3	0.0485	0.506458	0.025	3				99.8125	3	0.0485	-0.262484	0.0125	3				98.9125	3	0.0485	-3.15529	0.1875	3				98.925	3	0.0485	-0.96695	0.175	3				99.3875	3
			99.675	2	0.049	1.84904	0.05	2				99.8375	2	0.049	0.517958	0.0375	2				99.85	2	0.049	-0.257214	0.0375	2				99.075	2	0.049	-3.15897	0.1625	2				99.1375	2	0.049	-1.05059	0.2125	2				99.5	2
			99.7375	1	0.0495	1.90085	0.0625	1				99.875	1	0.0495	0.524917	0.0375	1				99.875	1	0.0495	-0.245033	0.025	1				99.2625	1	0.0495	-3.15494	0.1875	1				99.3375	1	0.0495	-1.12913	0.2	1				99.6875	1
			99.7875	0	0.05	1.95778	0.05	0				99.9	0	0.05	0.526935	0.025	0				99.925	0	0.05	-0.22636	0.05	0				99.5125	0	0.05	-3.15286	0.25	0				99.7	0	0.05	-1.20642	0.3625	0				99.775	0
			100	-1	0.0505	2.01732	0.2125	-1				100	-1	0.0505	0.52116	0.1	-1				100	-1	0.0505	-0.191059	0.075	-1				100	-1	0.0505	-3.15529	0.4875	-1				100	-1	0.0505	-1.27978	0.3	-1				100	-1
					0.051	2.07414								0.051	0.515001								0.051	-0.159327								0.051	-3.1598								0.051	-1.35499
					0.0515	2.12405								0.0515	0.509937								0.0515	-0.123695								0.0515	-3.1674								0.0515	-1.42646
					0.052	2.1664								0.052	0.510297								0.052	-0.094553								0.052	-3.18227								0.052	-1.49213
					0.0525	2.20363								0.0525	0.509258								0.0525	-0.0725193								0.0525	-3.1965								0.0525	-1.5465
					0.053	2.24141								0.053	0.507517								0.053	-0.0485573								0.053	-3.1959								0.053	-1.5858
					0.0535	2.28458								0.0535	0.509741								0.0535	-0.0281925								0.0535	-3.20164								0.0535	-1.61568
					0.054	2.32893								0.054	0.510158								0.054	-0.00570869								0.054	-3.20764								0.054	-1.64415
					0.0545	2.37827								0.0545	0.510709								0.0545	0.0181122								0.0545	-3.20545								0.0545	-1.67582
					0.055	2.42445								0.055	0.510077								0.055	0.0370998								0.055	-3.20563								0.055	-1.71129
					0.0555	2.46174								0.0555	0.507755								0.0555	0.0655098								0.0555	-3.21306								0.0555	-1.75185
					0.056	2.49388								0.056	0.506463								0.056	0.0987606								0.056	-3.22073								0.056	-1.79157
					0.0565	2.52761								0.0565	0.4993								0.0565	0.151485								0.0565	-3.22483								0.0565	-1.82893
					0.057	2.56179								0.057	0.488787								0.057	0.209509								0.057	-3.24209								0.057	-1.86898
					0.0575	2.59741								0.0575	0.474173								0.0575	0.265202								0.0575	-3.25482								0.0575	-1.90782
					0.058	2.62773								0.058	0.455529								0.058	0.327679								0.058	-3.27192								0.058	-1.94929
					0.0585	2.65024								0.0585	0.434572								0.0585	0.387425								0.0585	-3.29145								0.0585	-1.99852
					0.059	2.66695								0.059	0.412662								0.059	0.435981								0.059	-3.3026								0.059	-2.06019
					0.0595	2.67847								0.0595	0.392746								0.0595	0.464752								0.0595	-3.30289								0.0595	-2.13754
					0.06	2.69272								0.06	0.369522								0.06	0.492464								0.06	-3.29761								0.06	-2.22216
					0.0605	2.71442								0.0605	0.347076								0.0605	0.509398								0.0605	-3.29628								0.0605	-2.30234
					0.061	2.74391								0.061	0.328554								0.061	0.513781								0.061	-3.30882								0.061	-2.37227
					0.0615	2.77458								0.0615	0.319337								0.0615	0.506002								0.0615	-3.31872								0.0615	-2.42586
					0.062	2.80338								0.062	0.328127								0.062	0.483736								0.062	-3.33787								0.062	-2.46408
					0.0625	2.82853								0.0625	0.363446								0.0625	0.468882								0.0625	-3.35312								0.0625	-2.49255
					0.063	2.84992								0.063	0.427214								0.063	0.454662								0.063	-3.34548								0.063	-2.52038
					0.0635	2.86464								0.0635	0.514713								0.0635	0.43206								0.0635	-3.32694								0.0635	-2.554
					0.064	2.8725								0.064	0.618941								0.064	0.410114								0.064	-3.31694								0.064	-2.59217
					0.0645	2.8766								0.0645	0.733841								0.0645	0.390003								0.0645	-3.31551								0.0645	-2.62615
					0.065	2.88039								0.065	0.853849								0.065	0.365423								0.065	-3.32051								0.065	-2.65288
					0.0655	2.8888								0.0655	0.986473								0.0655	0.342531								0.0655	-3.32994								0.0655	-2.67096
					0.066	2.90291								0.066	1.12844								0.066	0.322793								0.066	-3.3442								0.066	-2.68379
					0.0665	2.92147								0.0665	1.27963								0.0665	0.309156								0.0665	-3.34481								0.0665	-2.69226
					0.067	2.94396								0.067	1.43273								0.067	0.294731								0.067	-3.33982								0.067	-2.69742
					0.0675	2.96696								0.0675	1.57706								0.0675	0.281382								0.0675	-3.32724								0.0675	-2.70042
					0.068	2.9923								0.068	1.70649								0.068	0.273583								0.068	-3.32026								0.068	-2.70361
					0.0685	3.01834								0.0685	1.81763								0.0685	0.268456								0.0685	-3.31905								0.0685	-2.70635
					0.069	3.05189								0.069	1.91415								0.069	0.281521								0.069	-3.31248								0.069	-2.70633
					0.0695	3.09599								0.0695	1.99406								0.0695	0.298541								0.0695	-3.31071								0.0695	-2.70176
					0.07	3.14626								0.07	2.06135								0.07	0.317503								0.07	-3.31692								0.07	-2.69158
					0.0705	3.20236								0.0705	2.11927								0.0705	0.341021								0.0705	-3.3019								0.0705	-2.67487
					0.071	3.25637								0.071	2.17127								0.071	0.361748								0.071	-3.28936								0.071	-2.65542
					0.0715	3.30521								0.0715	2.2213								0.0715	0.386792								0.0715	-3.27836								0.0715	-2.63265
					0.072	3.34244								0.072	2.27151								0.072	0.417								0.072	-3.27908								0.072	-2.60473
					0.0725	3.36813								0.0725	2.31115								0.0725	0.432163								0.0725	-3.27461								0.0725	-2.57086
					0.073	3.38885								0.073	2.32923								0.073	0.438598								0.073	-3.2763								0.073	-2.53704
					0.0735	3.4074								0.0735	2.32359								0.0735	0.442526								0.0735	-3.2865								0.0735	-2.49724
					0.074	3.42907								0.074	2.29507								0.074	0.43742								0.074	-3.29182								0.074	-2.44992
					0.0745	3.45465								0.0745	2.2435								0.0745	0.431601								0.0745	-3.30456								0.0745	-2.39753
					0.075	3.47899								0.075	2.17565								0.075	0.430273								0.075	-3.3067								0.075	-2.33768
					0.0755	3.4983								0.0755	2.09573								0.0755	0.418604								0.0755	-3.31037								0.0755	-2.27028
					0.076	3.51661								0.076	2.00489								0.076	0.412203								0.076	-3.32134								0.076	-2.20383
					0.0765	3.5332								0.0765	1.90314								0.0765	0.409231								0.0765	-3.32553								0.0765	-2.13911
					0.077	3.55015								0.077	1.78839								0.077	0.407907								0.077	-3.32666								0.077	-2.07769
					0.0775	3.56459								0.0775	1.65206								0.0775	0.40346								0.0775	-3.32808								0.0775	-2.0111
					0.078	3.58244								0.078	1.48849								0.078	0.410382								0.078	-3.33303								0.078	-1.93749
					0.0785	3.59858								0.0785	1.29337								0.0785	0.408168								0.0785	-3.34335								0.0785	-1.85847
					0.079	3.61259								0.079	1.0738								0.079	0.412805								0.079	-3.33577								0.079	-1.77373
					0.0795	3.62111								0.0795	0.839211								0.0795	0.410549								0.0795	-3.33393								0.0795	-1.687
					0.08	3.62014								0.08	0.607259								0.08	0.411645								0.08	-3.32965								0.08	-1.60263
					0.0805	3.61088								0.0805	0.39352								0.0805	0.416671								0.0805	-3.32891								0.0805	-1.51534
					0.081	3.60088								0.081	0.221457								0.081	0.429464								0.081	-3.31253								0.081	-1.42403
					0.0815	3.59451								0.0815	0.0981851								0.0815	0.44973								0.0815	-3.30337								0.0815	-1.32889
					0.082	3.59406								0.082	0.0202155								0.082	0.49135								0.082	-3.30245								0.082	-1.23483
					0.0825	3.59635								0.0825	-0.027651								0.0825	0.532004								0.0825	-3.31315								0.0825	-1.14435
					0.083	3.59584								0.083	-0.0604711								0.083	0.565669								0.083	-3.31841								0.083	-1.06064
					0.0835	3.58839								0.0835	-0.0894898								0.0835	0.600921								0.0835	-3.32099								0.0835	-0.979286
					0.084	3.5835								0.084	-0.118711								0.084	0.639466								0.084	-3.32199								0.084	-0.898679
					0.0845	3.57652								0.0845	-0.147309								0.0845	0.676373								0.0845	-3.31411								0.0845	-0.819051
					0.085	3.56769								0.085	-0.175474								0.085	0.711992								0.085	-3.3144								0.085	-0.738858
					0.0855	3.56038								0.0855	-0.205431								0.0855	0.740799								0.0855	-3.32225								0.0855	-0.662569
					0.086	3.55457								0.086	-0.237569								0.086	0.780191								0.086	-3.32554								0.086	-0.589221
					0.0865	3.5469								0.0865	-0.26351								0.0865	0.81036								0.0865	-3.32658								0.0865	-0.51982
					0.087	3.53762								0.087	-0.284984								0.087	0.842362								0.087	-3.33377								0.087	-0.449034
					0.0875	3.53311								0.0875	-0.303644								0.0875	0.881528								0.0875	-3.33507								0.0875	-0.384134
					0.088	3.53579								0.088	-0.318424								0.088	0.912284								0.088	-3.32903								0.088	-0.318034
					0.0885	3.54925								0.0885	-0.327448								0.0885	0.933477								0.0885	-3.32542								0.0885	-0.248034
					0.089	3.57004								0.089	-0.333244								0.089	0.943971								0.089	-3.32532								0.089	-0.167911
					0.0895	3.59397								0.0895	-0.32955								0.0895	0.947294								0.0895	-3.31621								0.0895	-0.0797439
					0.09	3.61597								0.09	-0.317655								0.09	0.948644								0.09	-3.30903								0.09	0.0112453
					0.0905	3.62934								0.0905	-0.301229								0.0905	0.958257								0.0905	-3.30058								0.0905	0.0982842
					0.091	3.63506								0.091	-0.284944								0.091	0.973467								0.091	-3.28651								0.091	0.175328
					0.0915	3.634								0.0915	-0.27256								0.0915	0.974538								0.0915	-3.28125								0.0915	0.244701
					0.092	3.62692								0.092	-0.263241								0.092	0.984285								0.092	-3.27632								0.092	0.307169
					0.0925	3.61665								0.0925	-0.25806								0.0925	0.98793								0.0925	-3.27563								0.0925	0.36777
					0.093	3.60076								0.093	-0.250053								0.093	0.992217								0.093	-3.26538								0.093	0.430096
					0.0935	3.58752								0.0935	-0.238663								0.0935	0.989931								0.0935	-3.25551								0.0935	0.490759
					0.094	3.58006								0.094	-0.229386								0.094	0.982842								0.094	-3.24995								0.094	0.554752
					0.0945	3.57779								0.0945	-0.221613								0.0945	0.976662								0.0945	-3.24704								0.0945	0.62154
					0.095	3.57753								0.095	-0.215829								0.095	0.970546								0.095	-3.24702								0.095	0.683868
					0.0955	3.57934								0.0955	-0.212904								0.0955	0.97266								0.0955	-3.24575								0.0955	0.741294
					0.096	3.57395								0.096	-0.201846								0.096	0.986261								0.096	-3.24536								0.096	0.799636
					0.0965	3.56583								0.0965	-0.185283								0.0965	0.97962								0.0965	-3.24074								0.0965	0.858447
					0.097	3.55772								0.097	-0.162355								0.097	0.981029								0.097	-3.2319								0.097	0.915343
					0.0975	3.54981								0.0975	-0.141071								0.0975	0.973583								0.0975	-3.22921								0.0975	0.975203
					0.098	3.5461								0.098	-0.121327								0.098	0.963541								0.098	-3.21784								0.098	1.04004
					0.0985	3.54411								0.0985	-0.107646								0.0985	0.933958								0.0985	-3.21352								0.0985	1.10697
					0.099	3.54077								0.099	-0.0982417								0.099	0.905068								0.099	-3.21003								0.099	1.17916
					0.0995	3.53706								0.0995	-0.0886928								0.0995	0.881785								0.0995	-3.21576								0.0995	1.25142
					0.1	3.53573								0.1	-0.0759848								0.1	0.857983								0.1	-3.22368								0.1	1.32277
					0.1005	3.53358								0.1005	-0.0552769								0.1005	0.852377								0.1005	-3.22566								0.1005	1.38417
					0.101	3.53173								0.101	-0.0241862								0.101	0.858012								0.101	-3.21265								0.101	1.44184
					0.1015	3.52657								0.1015	0.0102775								0.1015	0.847736								0.1015	-3.20991								0.1015	1.49158
					0.102	3.52271								0.102	0.039047								0.102	0.844749								0.102	-3.2079								0.102	1.53357
					0.1025	3.51698								0.1025	0.0551395								0.1025	0.833654								0.1025	-3.18765								0.1025	1.5722
					0.103	3.51457								0.103	0.0558069								0.103	0.818107								0.103	-3.1707								0.103	1.60944
					0.1035	3.517								0.1035	0.0484999								0.1035	0.793357								0.1035	-3.15227								0.1035	1.64645
					0.104	3.52497								0.104	0.0353653								0.104	0.77517								0.104	-3.14106								0.104	1.68318
					0.1045	3.53025								0.1045	0.0210356								0.1045	0.751722								0.1045	-3.14561								0.1045	1.71802
					0.105	3.52304								0.105	0.0100685								0.105	0.721085								0.105	-3.15562								0.105	1.74781
					0.1055	3.50399								0.1055	0.00191271								0.1055	0.69377								0.1055	-3.16297								0.1055	1.77761
					0.106	3.47693								0.106	-0.00123203								0.106	0.674496								0.106	-3.15256								0.106	1.80225
					0.1065	3.44874								0.1065	-0.00061059								0.1065	0.656346								0.1065	-3.14052								0.1065	1.82526
					0.107	3.43261								0.107	0.00716794								0.107	0.631371								0.107	-3.12151								0.107	1.84127
					0.1075	3.42642								0.1075	0.0107709								0.1075	0.593345								0.1075	-3.08069								0.1075	1.8573
					0.108	3.4275								0.108	0.0121064								0.108	0.544918								0.108	-3.03817								0.108	1.87327
					0.1085	3.43508								0.1085	0.0162779								0.1085	0.477265								0.1085	-2.99238								0.1085	1.8933
					0.109	3.44								0.109	0.0288311								0.109	0.400392								0.109	-2.96654								0.109	1.91315
					0.1095	3.44325								0.1095	0.0460092								0.1095	0.316549								0.1095	-2.94727								0.1095	1.93218
					0.11	3.44364								0.11	0.0617975								0.11	0.241043								0.11	-2.93441								0.11	1.95113
					0.1105	3.44284								0.1105	0.07363								0.1105	0.163292								0.1105	-2.92703								0.1105	1.9666
					0.111	3.44183								0.111	0.0808103								0.111	0.0845537								0.111	-2.90877								0.111	1.98104
					0.1115	3.44377								0.1115	0.0798616								0.1115	0.00463295								0.1115	-2.89971								0.1115	1.99186
					0.112	3.45102								0.112	0.0753801								0.112	-0.0870237								0.112	-2.88123								0.112	2.00083
					0.1125	3.4627								0.1125	0.0713266								0.1125	-0.185446								0.1125	-2.85628								0.1125	2.01142
					0.113	3.47549								0.113	0.073298								0.113	-0.272878								0.113	-2.83536								0.113	2.0198
					0.1135	3.4937								0.1135	0.0803251								0.1135	-0.3445								0.1135	-2.83095								0.1135	2.02724
					0.114	3.52132								0.114	0.0816802								0.114	-0.398449								0.114	-2.83018								0.114	2.03251
					0.1145	3.55958								0.1145	0.0803907								0.1145	-0.447165								0.1145	-2.83434								0.1145	2.03735
					0.115	3.61235								0.115	0.0786768								0.115	-0.496274								0.115	-2.85283								0.115	2.03917
					0.1155	3.67828								0.1155	0.0784284								0.1155	-0.54794								0.1155	-2.87635								0.1155	2.03157
					0.116	3.75581								0.116	0.0838931								0.116	-0.598358								0.116	-2.8983								0.116	2.01914
					0.1165	3.83623								0.1165	0.0884007								0.1165	-0.652119								0.1165	-2.90921								0.1165	1.99495
					0.117	3.9154								0.117	0.0922426								0.117	-0.714362								0.117	-2.9362								0.117	1.96392
					0.1175	3.9931								0.1175	0.0951039								0.1175	-0.763497								0.1175	-2.95646								0.1175	1.9246
					0.118	4.0741								0.118	0.0918708								0.118	-0.79891								0.118	-2.97017								0.118	1.8759
					0.1185	4.15466								0.1185	0.0789993								0.1185	-0.835598								0.1185	-2.98421								0.1185	1.82628
					0.119	4.23801								0.119	0.0607592								0.119	-0.882256								0.119	-3.00407								0.119	1.77329
					0.1195	4.32136								0.1195	0.044708								0.1195	-0.943579								0.1195	-3.02278								0.1195	1.72542
					0.12	4.40788								0.12	0.0344422								0.12	-0.996951								0.12	-3.03897								0.12	1.67893
					0.1205	4.49617								0.1205	0.0338862								0.1205	-1.04479								0.1205	-3.04963								0.1205	1.63756
					0.121	4.58433								0.121	0.0459137								0.121	-1.087								0.121	-3.05658								0.121	1.59361
					0.1215	4.67264								0.1215	0.0594906								0.1215	-1.12407								0.1215	-3.07303								0.1215	1.54308
					0.122	4.75953								0.122	0.0715513								0.122	-1.15627								0.122	-3.08795								0.122	1.48203
					0.1225	4.84453								0.1225	0.0789907								0.1225	-1.17524								0.1225	-3.10187								0.1225	1.41381
					0.123	4.93138								0.123	0.079707								0.123	-1.17592								0.123	-3.10758								0.123	1.34072
					0.1235	5.01802								0.1235	0.0736797								0.1235	-1.17485								0.1235	-3.1074								0.1235	1.26905
					0.124	5.10793								0.124	0.0682193								0.124	-1.16871								0.124	-3.11331								0.124	1.19974
					0.1245	5.19976								0.1245	0.0641543								0.1245	-1.1598								0.1245	-3.11575								0.1245	1.13376
					0.125	5.29078								0.125	0.0607141								0.125	-1.14094								0.125	-3.10928								0.125	1.07301
					0.1255	5.37694								0.1255	0.0599747								0.1255	-1.12587								0.1255	-3.1053								0.1255	1.02157
					0.126	5.45655								0.126	0.060881								0.126	-1.10745								0.126	-3.10062								0.126	0.976877
					0.1265	5.52732								0.1265	0.0625823								0.1265	-1.08655								0.1265	-3.09326								0.1265	0.934998
					0.127	5.59343								0.127	0.0676677								0.127	-1.05292								0.127	-3.10389								0.127	0.892403
					0.1275	5.6556								0.1275	0.0649904								0.1275	-1.00781								0.1275	-3.12198								0.1275	0.8505
					0.128	5.71627								0.128	0.0547408								0.128	-0.959804								0.128	-3.14215								0.128	0.810452
					0.1285	5.77181								0.1285	0.0455139								0.1285	-0.920544								0.1285	-3.16128								0.1285	0.773256
					0.129	5.82676								0.129	0.0383794								0.129	-0.882657								0.129	-3.16588								0.129	0.747781
					0.1295	5.88021								0.1295	0.0354201								0.1295	-0.840715								0.1295	-3.15352								0.1295	0.73066
					0.13	5.92948								0.13	0.0367388								0.13	-0.805924								0.13	-3.13823								0.13	0.718344
					0.1305	5.98095								0.1305	0.0391046								0.1305	-0.785571								0.1305	-3.12169								0.1305	0.707219
					0.131	6.02822								0.131	0.0438061								0.131	-0.753895								0.131	-3.1079								0.131	0.693645
					0.1315	6.07116								0.1315	0.0436852								0.1315	-0.732351								0.1315	-3.08965								0.1315	0.676499
					0.132	6.10916								0.132	0.0353883								0.132	-0.717969								0.132	-3.08416								0.132	0.657929
					0.1325	6.14079								0.1325	0.0261418								0.1325	-0.717475								0.1325	-3.06733								0.1325	0.640267
					0.133	6.16356								0.133	0.014225								0.133	-0.710047								0.133	-3.05767								0.133	0.631777
					0.1335	6.17269								0.1335	0.00429404								0.1335	-0.690098								0.1335	-3.04405								0.1335	0.633946
					0.134	6.17237								0.134	-0.00263321								0.134	-0.652352								0.134	-3.03182								0.134	0.643536
					0.1345	6.16328								0.1345	-0.00611174								0.1345	-0.614091								0.1345	-3.01512								0.1345	0.643364
					0.135	6.14485								0.135	-0.0122474								0.135	-0.575804								0.135	-3.00618								0.135	0.630161
					0.1355	6.12122								0.1355	-0.0192026								0.1355	-0.544357								0.1355	-2.9952								0.1355	0.610011
					0.136	6.09135								0.136	-0.0265183								0.136	-0.524587								0.136	-2.99493								0.136	0.585908
					0.1365	6.04618								0.1365	-0.0409356								0.1365	-0.506089								0.1365	-3.00563								0.1365	0.564811
					0.137	5.98536								0.137	-0.0586942								0.137	-0.479235								0.137	-3.01845								0.137	0.554279
					0.1375	5.91032								0.1375	-0.0710856								0.1375	-0.444403								0.1375	-3.02036								0.1375	0.551345
					0.138	5.82688								0.138	-0.0832071								0.138	-0.40495								0.138	-3.02085								0.138	0.553092
					0.1385	5.74217								0.1385	-0.0928689								0.1385	-0.372865								0.1385	-3.01398								0.1385	0.550518
					0.139	5.65578								0.139	-0.101982								0.139	-0.3344								0.139	-3.01026								0.139	0.545629
					0.1395	5.57964								0.1395	-0.108609								0.1395	-0.298396								0.1395	-3.01485								0.1395	0.538814
					0.14	5.51361								0.14	-0.117543								0.14	-0.252769								0.14	-3.02								0.14	0.538104
					0.1405	5.46209								0.1405	-0.11524								0.1405	-0.199802								0.1405	-3.01122								0.1405	0.549643
					0.141	5.42343								0.141	-0.107931								0.141	-0.148995								0.141	-3.00189								0.141	0.567965
					0.1415	5.39136								0.1415	-0.0942056								0.1415	-0.0847073								0.1415	-2.98866								0.1415	0.586343
					0.142	5.36076								0.142	-0.0789737								0.142	-0.0100927								0.142	-2.96993								0.142	0.603564
					0.1425	5.32384								0.1425	-0.0654019								0.1425	0.0620213								0.1425	-2.95163								0.1425	0.616917
					0.143	5.28357								0.143	-0.0636864								0.143	0.123012								0.143	-2.95554								0.143	0.630317
					0.1435	5.23929								0.1435	-0.0683307								0.1435	0.201611								0.1435	-2.96509								0.1435	0.644613
					0.144	5.19855								0.144	-0.0727165								0.144	0.272162								0.144	-2.96687								0.144	0.663762
					0.1445	5.16385								0.1445	-0.0730978								0.1445	0.34633								0.1445	-2.96185								0.1445	0.689339
					0.145	5.14095								0.145	-0.0770856								0.145	0.421422								0.145	-2.96183								0.145	0.721878
					0.1455	5.12378								0.1455	-0.0807587								0.1455	0.507235								0.1455	-2.96111								0.1455	0.760995
					0.146	5.11142								0.146	-0.0793807								0.146	0.583486								0.146	-2.97571								0.146	0.801197
					0.1465	5.09611								0.1465	-0.0791868								0.1465	0.653654								0.1465	-2.99425								0.1465	0.840534
					0.147	5.0727								0.147	-0.083681								0.147	0.727301								0.147	-3.00065								0.147	0.876927
					0.1475	5.03985								0.1475	-0.0891994								0.1475	0.806765								0.1475	-3.00709								0.1475	0.909648
					0.148	5.00584								0.148	-0.102472								0.148	0.883925								0.148	-2.99733								0.148	0.940817
					0.1485	4.97485								0.1485	-0.114798								0.1485	0.967927								0.1485	-2.99446								0.1485	0.96367
					0.149	4.9454								0.149	-0.128819								0.149	1.02948								0.149	-2.99811								0.149	0.97991
					0.1495	4.91387								0.1495	-0.145138								0.1495	1.09459								0.1495	-3.00971								0.1495	0.999117
					0.15	4.87603								0.15	-0.155838								0.15	1.1466								0.15	-3.0209								0.15	1.019
					0.1505	4.83094								0.1505	-0.163387								0.1505	1.19288								0.1505	-3.02115								0.1505	1.04288
					0.151	4.77827								0.151	-0.167295								0.151	1.24351								0.151	-3.00567								0.151	1.07012
					0.1515	4.7214								0.1515	-0.166682								0.1515	1.28852								0.1515	-2.97883								0.1515	1.09718
					0.152	4.66247								0.152	-0.165153								0.152	1.34366								0.152	-2.94642								0.152	1.12411
					0.1525	4.60212								0.1525	-0.169117								0.1525	1.4027								0.1525	-2.90143								0.1525	1.14694
					0.153	4.54058								0.153	-0.175324								0.153	1.46								0.153	-2.86863								0.153	1.16592
					0.1535	4.47738								0.1535	-0.192179								0.1535	1.51006								0.1535	-2.86603								0.1535	1.18466
					0.154	4.40778								0.154	-0.211637								0.154	1.5577								0.154	-2.863								0.154	1.20695
					0.1545	4.33449								0.1545	-0.23446								0.1545	1.60558								0.1545	-2.85252								0.1545	1.23557
					0.155	4.25833								0.155	-0.260126								0.155	1.65411								0.155	-2.83552								0.155	1.26776
					0.1555	4.17972								0.1555	-0.283976								0.1555	1.69762								0.1555	-2.81984								0.1555	1.29535
					0.156	4.09762								0.156	-0.301792								0.156	1.74862								0.156	-2.78934								0.156	1.31605
					0.1565	4.00272								0.1565	-0.316194								0.1565	1.79597								0.1565	-2.75551								0.1565	1.33086
					0.157	3.89266								0.157	-0.32878								0.157	1.84698								0.157	-2.73511								0.157	1.33829
					0.1575	3.77531								0.1575	-0.342168								0.1575	1.8955								0.1575	-2.71527								0.1575	1.34233
					0.158	3.6493								0.158	-0.354835								0.158	1.93085								0.158	-2.69938								0.158	1.35313
					0.1585	3.51861								0.1585	-0.366098								0.1585	1.95712								0.1585	-2.6899								0.1585	1.36648
					0.159	3.3881								0.159	-0.376701								0.159	1.99152								0.159	-2.68512								0.159	1.38392
					0.1595	3.25939								0.1595	-0.380165								0.1595	2.01592								0.1595	-2.67173								0.1595	1.40446
					0.16	3.13187								0.16	-0.379465								0.16	2.03481								0.16	-2.65434								0.16	1.42749
					0.1605	3.00013								0.1605	-0.379625								0.1605	2.06342								0.1605	-2.6401								0.1605	1.44723
					0.161	2.85853								0.161	-0.388259								0.161	2.08302								0.161	-2.61214								0.161	1.4654
					0.1615	2.71183								0.1615	-0.404052								0.1615	2.09487								0.1615	-2.57464								0.1615	1.48338
					0.162	2.55976								0.162	-0.421861								0.162	2.09549								0.162	-2.54863								0.162	1.50383
					0.1625	2.4071								0.1625	-0.438838								0.1625	2.09335								0.1625	-2.52795								0.1625	1.52517
					0.163	2.26322								0.163	-0.450823								0.163	2.09063								0.163	-2.5299								0.163	1.54563
					0.1635	2.14032								0.1635	-0.45239								0.1635	2.07484								0.1635	-2.52353								0.1635	1.56221
					0.164	2.04004								0.164	-0.446436								0.164	2.07563								0.164	-2.51753								0.164	1.57343
					0.1645	1.95677								0.1645	-0.438665								0.1645	2.07508								0.1645	-2.50911								0.1645	1.57869
					0.165	1.88108								0.165	-0.432191								0.165	2.07613								0.165	-2.49603								0.165	1.58173
					0.1655	1.80279								0.1655	-0.430436								0.1655	2.08561								0.1655	-2.46523								0.1655	1.58683
					0.166	1.71543								0.166	-0.43258								0.166	2.09151								0.166	-2.43729								0.166	1.59935
					0.1665	1.62099								0.1665	-0.43467								0.1665	2.08529								0.1665	-2.42199								0.1665	1.61506
					0.167	1.53073								0.167	-0.432874								0.167	2.07117								0.167	-2.4224								0.167	1.63197
					0.1675	1.45087								0.1675	-0.427205								0.1675	2.046								0.1675	-2.43323								0.1675	1.64538
					0.168	1.38579								0.168	-0.42378								0.168	2.01921								0.168	-2.45157								0.168	1.65231
					0.1685	1.33458								0.1685	-0.428285								0.1685	1.99695								0.1685	-2.46591								0.1685	1.65958
					0.169	1.29863								0.169	-0.444684								0.169	1.97263								0.169	-2.46825								0.169	1.67398
					0.1695	1.27542								0.1695	-0.472477								0.1695	1.95383								0.1695	-2.45584								0.1695	1.69997
					0.17	1.26182								0.17	-0.504632								0.17	1.93952								0.17	-2.43382								0.17	1.7308
					0.1705	1.25711								0.1705	-0.536651								0.1705	1.93185								0.1705	-2.3999								0.1705	1.76383
					0.171	1.25849								0.171	-0.561635								0.171	1.92424								0.171	-2.37938								0.171	1.7914
					0.1715	1.25852								0.1715	-0.57331								0.1715	1.91741								0.1715	-2.36841								0.1715	1.81157
					0.172	1.24913								0.172	-0.573628								0.172	1.90417								0.172	-2.35894								0.172	1.82996
					0.1725	1.22356								0.1725	-0.563362								0.1725	1.87965								0.1725	-2.34055								0.1725	1.85613
					0.173	1.17865								0.173	-0.551798								0.173	1.8542								0.173	-2.32944								0.173	1.88631
					0.1735	1.12212								0.1735	-0.542919								0.1735	1.83462								0.1735	-2.32514								0.1735	1.92162
					0.174	1.0538								0.174	-0.543141								0.174	1.80733								0.174	-2.32165								0.174	1.95769
					0.1745	0.97983								0.1745	-0.545867								0.1745	1.78028								0.1745	-2.31077								0.1745	1.98603
					0.175	0.898595								0.175	-0.553461								0.175	1.7401								0.175	-2.31658								0.175	2.00582
					0.1755	0.803211								0.1755	-0.564652								0.1755	1.70085								0.1755	-2.31627								0.1755	2.02316
					0.176	0.693348								0.176	-0.576894								0.176	1.66807								0.176	-2.31941								0.176	2.04161
					0.1765	0.573345								0.1765	-0.59459								0.1765	1.62687								0.1765	-2.32584								0.1765	2.06516
					0.177	0.44622								0.177	-0.618964								0.177	1.58524								0.177	-2.3297								0.177	2.09507
					0.1775	0.319241								0.1775	-0.649843								0.1775	1.53808								0.1775	-2.33656								0.1775	2.13167
					0.178	0.18953								0.178	-0.684259								0.178	1.49709								0.178	-2.33113								0.178	2.17556
					0.1785	0.056674								0.1785	-0.721044								0.1785	1.4559								0.1785	-2.32091								0.1785	2.22725
					0.179	-0.0841007								0.179	-0.755641								0.179	1.41486								0.179	-2.32397								0.179	2.28164
					0.1795	-0.234382								0.1795	-0.785966								0.1795	1.37543								0.1795	-2.31978								0.1795	2.33674
					0.18	-0.401304								0.18	-0.814814								0.18	1.33488								0.18	-2.31102								0.18	2.38988
					0.1805	-0.583693								0.1805	-0.844605								0.1805	1.3053								0.1805	-2.2996								0.1805	2.4384
					0.181	-0.783937								0.181	-0.871054								0.181	1.27797								0.181	-2.28966								0.181	2.48279
					0.1815	-1.00728								0.1815	-0.893089								0.1815	1.25371								0.1815	-2.27069								0.1815	2.52263
					0.182	-1.26233								0.182	-0.917398								0.182	1.23127								0.182	-2.25361								0.182	2.56688
					0.1825	-1.55074								0.1825	-0.939988								0.1825	1.2134								0.1825	-2.23002								0.1825	2.62387
					0.183	-1.87034								0.183	-0.960641								0.183	1.20605								0.183	-2.2156								0.183	2.69279
					0.1835	-2.21515								0.1835	-0.973271								0.1835	1.19351								0.1835	-2.20404								0.1835	2.77519
					0.184	-2.57608								0.184	-0.971524								0.184	1.18145								0.184	-2.19711								0.184	2.86492
					0.1845	-2.94964								0.1845	-0.954397								0.1845	1.17795								0.1845	-2.18763								0.1845	2.95512
					0.185	-3.33254								0.185	-0.9279								0.185	1.17424								0.185	-2.18232								0.185	3.03864
					0.1855	-3.71723								0.1855	-0.900882								0.1855	1.17172								0.1855	-2.17792								0.1855	3.11525
					0.186	-4.10367								0.186	-0.882579								0.186	1.18228								0.186	-2.17886								0.186	3.18861
					0.1865	-4.49872								0.1865	-0.874125								0.1865	1.19398								0.1865	-2.17914								0.1865	3.26099
					0.187	-4.90235								0.187	-0.876105								0.187	1.18695								0.187	-2.17847								0.187	3.33661
					0.1875	-5.32146								0.1875	-0.88434								0.1875	1.1728								0.1875	-2.17009								0.1875	3.41384
					0.188	-5.75856								0.188	-0.894787								0.188	1.1486								0.188	-2.16619								0.188	3.49051
					0.1885	-6.21792								0.1885	-0.899809								0.1885	1.11728								0.1885	-2.17426								0.1885	3.56857
					0.189	-6.68233								0.189	-0.896216								0.189	1.0976								0.189	-2.18043								0.189	3.64744
					0.1895	-7.12585								0.1895	-0.892159								0.1895	1.07814								0.1895	-2.19246								0.1895	3.73523
					0.19	-7.52569								0.19	-0.891143								0.19	1.06208								0.19	-2.20154								0.19	3.82583
					0.1905	-7.88784								0.1905	-0.893263								0.1905	1.049								0.1905	-2.20714								0.1905	3.91334
					0.191	-8.21986								0.191	-0.903453								0.191	1.03095								0.191	-2.19169								0.191	3.99015
					0.1915	-8.50162								0.1915	-0.916304								0.1915	1.00111								0.1915	-2.17561								0.1915	4.05223
					0.192	-8.73211								0.192	-0.928078								0.192	0.955367								0.192	-2.16947								0.192	4.09597
					0.1925	-8.91463								0.1925	-0.934498								0.1925	0.89064								0.1925	-2.1585								0.1925	4.12723
					0.193	-9.04777								0.193	-0.934445								0.193	0.823114								0.193	-2.15496								0.193	4.15647
					0.1935	-9.13142								0.1935	-0.930768								0.1935	0.748649								0.1935	-2.15419								0.1935	4.18728
					0.194	-9.16435								0.194	-0.92614								0.194	0.675801								0.194	-2.14389								0.194	4.21974
					0.1945	-9.16963								0.1945	-0.92135								0.1945	0.598611								0.1945	-2.12738								0.1945	4.25053
					0.195	-9.16634								0.195	-0.917414								0.195	0.521408								0.195	-2.10541								0.195	4.27906
					0.1955	-9.1501								0.1955	-0.918916								0.1955	0.44362								0.1955	-2.09281								0.1955	4.30729
					0.196	-9.13961								0.196	-0.926308								0.196	0.377926								0.196	-2.06768								0.196	4.3367
					0.1965	-9.13292								0.1965	-0.939264								0.1965	0.308883								0.1965	-2.05677								0.1965	4.37634
					0.197	-9.12315								0.197	-0.952619								0.197	0.241721								0.197	-2.03951								0.197	4.42286
					0.1975	-9.12492								0.1975	-0.961882								0.1975	0.177469								0.1975	-2.02513								0.1975	4.47204
					0.198	-9.12619								0.198	-0.96706								0.198	0.110781								0.198	-2.00697								0.198	4.51703
					0.1985	-9.13541								0.1985	-0.967372								0.1985	0.042099								0.1985	-1.9984								0.1985	4.5567
					0.199	-9.13757								0.199	-0.970107								0.199	-0.0279455								0.199	-1.99726								0.199	4.58736
					0.1995	-9.1322								0.1995	-0.979531								0.1995	-0.0920076								0.1995	-1.99184								0.1995	4.61432
					0.2	-9.11351								0.2	-0.996881								0.2	-0.152758								0.2	-1.98948								0.2	4.64058
					0.2005	-9.09053								0.2005	-1.01547								0.2005	-0.209159								0.2005	-1.97562								0.2005	4.66603
					0.201	-9.04928								0.201	-1.02714								0.201	-0.258842								0.201	-1.94705								0.201	4.68787
					0.2015	-8.9938								0.2015	-1.02946								0.2015	-0.286928								0.2015	-1.91126								0.2015	4.70329
					0.202	-8.92392								0.202	-1.02278								0.202	-0.320694								0.202	-1.87027								0.202	4.70509
					0.2025	-8.85593								0.2025	-1.0088								0.2025	-0.350549								0.2025	-1.84237								0.2025	4.69254
					0.203	-8.79345								0.203	-0.996843								0.203	-0.370759								0.203	-1.81713								0.203	4.66521
					0.2035	-8.75062								0.2035	-0.994651								0.2035	-0.371009								0.2035	-1.79402								0.2035	4.6269
					0.204	-8.71496								0.204	-1.00451								0.204	-0.342872								0.204	-1.77723								0.204	4.57737
					0.2045	-8.69479								0.2045	-1.02236								0.2045	-0.29312								0.2045	-1.7627								0.2045	4.51818
					0.205	-8.66854								0.205	-1.04421								0.205	-0.213161								0.205	-1.75553								0.205	4.4513
					0.2055	-8.64038								0.2055	-1.06299								0.2055	-0.124213								0.2055	-1.74511								0.2055	4.3787
					0.206	-8.60565								0.206	-1.0767								0.206	-0.0278692								0.206	-1.73514								0.206	4.30037
					0.2065	-8.55703								0.2065	-1.0818								0.2065	0.0711594								0.2065	-1.73142								0.2065	4.21605
					0.207	-8.48931								0.207	-1.08588								0.207	0.171287								0.207	-1.72929								0.207	4.12315
					0.2075	-8.41315								0.2075	-1.08768								0.2075	0.267365								0.2075	-1.72964								0.2075	4.02892
					0.208	-8.3467								0.208	-1.09258								0.208	0.372055								0.208	-1.71293								0.208	3.93836
					0.2085	-8.28896								0.2085	-1.1005								0.2085	0.464823								0.2085	-1.69256								0.2085	3.85746
					0.209	-8.2304								0.209	-1.10823								0.209	0.546784								0.209	-1.67466								0.209	3.78507
					0.2095	-8.17918								0.2095	-1.11896								0.2095	0.636042								0.2095	-1.67091								0.2095	3.71636
					0.21	-8.13399								0.21	-1.13089								0.21	0.730316								0.21	-1.66415								0.21	3.64888
					0.2105	-8.07993								0.2105	-1.14106								0.2105	0.819875								0.2105	-1.65129								0.2105	3.57893
					0.211	-8.01081								0.211	-1.15033								0.211	0.90103								0.211	-1.64229								0.211	3.5083
					0.2115	-7.93739								0.2115	-1.15426								0.2115	0.985807								0.2115	-1.63247								0.2115	3.44298
					0.212	-7.85005								0.212	-1.15306								0.212	1.0632								0.212	-1.61376								0.212	3.38115
					0.2125	-7.76329								0.2125	-1.15051								0.2125	1.13003								0.2125	-1.58742								0.2125	3.32863
					0.213	-7.67695								0.213	-1.14894								0.213	1.19763								0.213	-1.56335								0.213	3.28201
					0.2135	-7.5958								0.2135	-1.15105								0.2135	1.26162								0.2135	-1.53759								0.2135	3.2424
					0.214	-7.51327								0.214	-1.15607								0.214	1.32787								0.214	-1.51881								0.214	3.19859
					0.2145	-7.4294								0.2145	-1.15917								0.2145	1.39373								0.2145	-1.50137								0.2145	3.15141
					0.215	-7.34551								0.215	-1.1579								0.215	1.44553								0.215	-1.49707								0.215	3.09904
					0.2155	-7.26837								0.2155	-1.15357								0.2155	1.48531								0.2155	-1.50022								0.2155	3.04018
					0.216	-7.18181								0.216	-1.14436								0.216	1.50488								0.216	-1.50923								0.216	2.97997
					0.2165	-7.10784								0.2165	-1.12394								0.2165	1.52145								0.2165	-1.50802								0.2165	2.9245
					0.217	-7.03354								0.217	-1.09548								0.217	1.53087								0.217	-1.51244								0.217	2.87478
					0.2175	-6.95664								0.2175	-1.05708								0.2175	1.5335								0.2175	-1.51944								0.2175	2.83498
					0.218	-6.86747								0.218	-1.01143								0.218	1.53104								0.218	-1.518								0.218	2.79934
					0.2185	-6.77745								0.2185	-0.962984								0.2185	1.5272								0.2185	-1.51521								0.2185	2.76503
					0.219	-6.68954								0.219	-0.922301								0.219	1.52267								0.219	-1.51655								0.219	2.73292
					0.2195	-6.60371								0.2195	-0.88557								0.2195	1.51527								0.2195	-1.51294								0.2195	2.69458
					0.22	-6.5068								0.22	-0.858177								0.22	1.50138								0.22	-1.50487								0.22	2.65422
					0.2205	-6.4131								0.2205	-0.844831								0.2205	1.49299								0.2205	-1.48962								0.2205	2.61493
					0.221	-6.30815								0.221	-0.840407								0.221	1.4748								0.221	-1.47207								0.221	2.57603
					0.2215	-6.1973								0.2215	-0.841378								0.2215	1.45361								0.2215	-1.45005								0.2215	2.52966
					0.222	-6.08886								0.222	-0.843637								0.222	1.43587								0.222	-1.44471								0.222	2.47681
					0.2225	-5.97755								0.2225	-0.845666								0.2225	1.42291								0.2225	-1.42839								0.2225	2.42059
					0.223	-5.87623								0.223	-0.856215								0.223	1.41847								0.223	-1.40938								0.223	2.36254
					0.2235	-5.7688								0.2235	-0.87557								0.2235	1.41008								0.2235	-1.38933								0.2235	2.30794
					0.224	-5.66499								0.224	-0.903228								0.224	1.3975								0.224	-1.36881								0.224	2.25734
					0.2245	-5.56525								0.2245	-0.939828								0.2245	1.38082								0.2245	-1.35797								0.2245	2.21125
					0.225	-5.47107								0.225	-0.978716								0.225	1.37412								0.225	-1.36173								0.225	2.16972
					0.2255	-5.37202								0.2255	-1.01301								0.2255	1.38115								0.2255	-1.37833								0.2255	2.13336
					0.226	-5.26405								0.226	-1.03833								0.226	1.4158								0.226	-1.38015								0.226	2.09692
					0.2265	-5.16544								0.2265	-1.05687								0.2265	1.4502								0.2265	-1.3829								0.2265	2.06326
					0.227	-5.05582								0.227	-1.06559								0.227	1.49926								0.227	-1.37958								0.227	2.03777
					0.2275	-4.94962								0.2275	-1.07016								0.2275	1.55881								0.2275	-1.36086								0.2275	2.01798
					0.228	-4.84136								0.228	-1.07102								0.228	1.62782								0.228	-1.33134								0.228	2.00321
					0.2285	-4.72511								0.2285	-1.06893								0.2285	1.709								0.2285	-1.31776								0.2285	1.99086
					0.229	-4.62607								0.229	-1.06458								0.229	1.7949								0.229	-1.31157								0.229	1.97917
					0.2295	-4.52036								0.2295	-1.05649								0.2295	1.88545								0.2295	-1.30978								0.2295	1.96594
					0.23	-4.40801								0.23	-1.05056								0.23	1.98447								0.23	-1.31721								0.23	1.95252
					0.2305	-4.29736								0.2305	-1.04199								0.2305	2.07255								0.2305	-1.33057								0.2305	1.94169
					0.231	-4.19954								0.231	-1.03079								0.231	2.15835								0.231	-1.33565								0.231	1.92869
					0.2315	-4.10614								0.2315	-1.01979								0.2315	2.23278								0.2315	-1.33449								0.2315	1.91701
					0.232	-4.00422								0.232	-1.01228								0.232	2.29529								0.232	-1.32411								0.232	1.90775
					0.2325	-3.88882								0.2325	-1.00878								0.2325	2.34221								0.2325	-1.3078								0.2325	1.89808
					0.233	-3.75833								0.233	-1.00883								0.233	2.38506								0.233	-1.29157								0.233	1.8898
					0.2335	-3.61785								0.2335	-1.00692								0.2335	2.42499								0.2335	-1.28098								0.2335	1.87672
					0.234	-3.47456								0.234	-1.00989								0.234	2.44074								0.234	-1.27707								0.234	1.85374
					0.2345	-3.33795								0.2345	-1.01166								0.2345	2.44797								0.2345	-1.27222								0.2345	1.82733
					0.235	-3.21071								0.235	-1.01156								0.235	2.43506								0.235	-1.27395								0.235	1.80164
					0.2355	-3.09966								0.2355	-1.00727								0.2355	2.39873								0.2355	-1.27337								0.2355	1.78293
					0.236	-2.99384								0.236	-0.997293								0.236	2.31744								0.236	-1.27224								0.236	1.77233
					0.2365	-2.89024								0.2365	-0.990254								0.2365	2.20854								0.2365	-1.25859								0.2365	1.76919
					0.237	-2.78693								0.237	-0.991606								0.237	2.07364								0.237	-1.24811								0.237	1.77171
					0.2375	-2.68292								0.2375	-0.998287								0.2375	1.91701								0.2375	-1.23784								0.2375	1.77978
					0.238	-2.5777								0.238	-1.0109								0.238	1.73134								0.238	-1.23658								0.238	1.7847
					0.2385	-2.47534								0.2385	-1.02727								0.2385	1.5253								0.2385	-1.22973								0.2385	1.78399
					0.239	-2.38149								0.239	-1.04541								0.239	1.31198								0.239	-1.21947								0.239	1.78339
					0.2395	-2.29468								0.2395	-1.06332								0.2395	1.07102								0.2395	-1.20094								0.2395	1.78349
					0.24	-2.21584								0.24	-1.07779								0.24	0.79671								0.24	-1.19004								0.24	1.78945
					0.2405	-2.14695								0.2405	-1.09282								0.2405	0.497172								0.2405	-1.16906								0.2405	1.80211
					0.241	-2.0812								0.241	-1.10839								0.241	0.17803								0.241	-1.14372								0.241	1.81751
					0.2415	-2.02044								0.2415	-1.1207								0.2415	-0.139978								0.2415	-1.13181								0.2415	1.82918
					0.242	-1.96351								0.242	-1.12507								0.242	-0.461798								0.242	-1.11361								0.242	1.83085
					0.2425	-1.90963								0.2425	-1.11826								0.2425	-0.738739								0.2425	-1.09353								0.2425	1.82247
					0.243	-1.85822								0.243	-1.10217								0.243	-0.941308								0.243	-1.07088								0.243	1.80642
					0.2435	-1.81008								0.2435	-1.08332								0.2435	-1.07635								0.2435	-1.0553								0.2435	1.78891
					0.244	-1.75525								0.244	-1.06559								0.244	-1.15153								0.244	-1.03169								0.244	1.7741
					0.2445	-1.69724								0.2445	-1.05694								0.2445	-1.20127								0.2445	-1.01068								0.2445	1.76505
					0.245	-1.63579								0.245	-1.05454								0.245	-1.23978								0.245	-1.00068								0.245	1.75692
					0.2455	-1.57421								0.2455	-1.05036								0.2455	-1.26952								0.2455	-1.00035								0.2455	1.7452
					0.246	-1.51306								0.246	-1.04204								0.246	-1.30679								0.246	-0.991756								0.246	1.72876
					0.2465	-1.4515								0.2465	-1.03135								0.2465	-1.35938								0.2465	-0.97364								0.2465	1.70932
					0.247	-1.39403								0.247	-1.01353								0.247	-1.38849								0.247	-0.946463								0.247	1.68387
					0.2475	-1.33686								0.2475	-0.99336								0.2475	-1.39933								0.2475	-0.918222								0.2475	1.6601
					0.248	-1.27862								0.248	-0.977175								0.248	-1.37298								0.248	-0.89587								0.248	1.64226
					0.2485	-1.22228								0.2485	-0.961383								0.2485	-1.32157								0.2485	-0.882158								0.2485	1.63219
					0.249	-1.16891								0.249	-0.944448								0.249	-1.2536								0.249	-0.871319								0.249	1.62128
					0.2495	-1.11733								0.2495	-0.929021								0.2495	-1.17127								0.2495	-0.860874								0.2495	1.60162
					0.25	-1.07254								0.25	-0.916092								0.25	-1.0841								0.25	-0.849714								0.25	1.57355
					0.2505	-1.03061								0.2505	-0.907547								0.2505	-1.00129								0.2505	-0.835312								0.2505	1.54721
					0.251	-0.990336								0.251	-0.904231								0.251	-0.914679								0.251	-0.813875								0.251	1.52807
					0.2515	-0.950656								0.2515	-0.905387								0.2515	-0.814384								0.2515	-0.798838								0.2515	1.51616
					0.252	-0.907993								0.252	-0.903806								0.252	-0.687213								0.252	-0.784313								0.252	1.51408
					0.2525	-0.866657								0.2525	-0.895428								0.2525	-0.555561								0.2525	-0.765482								0.2525	1.51332
					0.253	-0.827447								0.253	-0.87988								0.253	-0.407634								0.253	-0.757086								0.253	1.50634
					0.2535	-0.793522								0.2535	-0.857711								0.2535	-0.234554								0.2535	-0.742973								0.2535	1.48199
					0.254	-0.766005								0.254	-0.833325								0.254	-0.0532847								0.254	-0.723038								0.254	1.44532
					0.2545	-0.744187								0.2545	-0.813717								0.2545	0.12285								0.2545	-0.696117								0.2545	1.40488
					0.255	-0.723816								0.255	-0.804026								0.255	0.306466								0.255	-0.67684								0.255	1.3707
					0.2555	-0.70548								0.2555	-0.801255								0.2555	0.500797								0.2555	-0.655754								0.2555	1.3479
					0.256	-0.689815								0.256	-0.806331								0.256	0.686456								0.256	-0.6423								0.256	1.33543
					0.2565	-0.679763								0.2565	-0.817821								0.2565	0.873923								0.2565	-0.623148								0.2565	1.32713
					0.257	-0.67882								0.257	-0.833574								0.257	1.04711								0.257	-0.604784								0.257	1.31256
					0.2575	-0.684963								0.2575	-0.851458								0.2575	1.22202								0.2575	-0.595726								0.2575	1.28678
					0.258	-0.691407								0.258	-0.863686								0.258	1.39416								0.258	-0.586186								0.258	1.2557
					0.2585	-0.697499								0.2585	-0.870878								0.2585	1.56944								0.2585	-0.568203								0.2585	1.22409
					0.259	-0.704997								0.259	-0.871658								0.259	1.74577								0.259	-0.56064								0.259	1.19519
					0.2595	-0.709453								0.2595	-0.861278								0.2595	1.94414								0.2595	-0.559103								0.2595	1.17193
					0.26	-0.715209								0.26	-0.836594								0.26	2.14201								0.26	-0.552877								0.26	1.15137
					0.2605	-0.720271								0.2605	-0.802617								0.2605	2.3365								0.2605	-0.537706								0.2605	1.13679
					0.261	-0.725278								0.261	-0.767962								0.261	2.51542								0.261	-0.525089								0.261	1.12076
					0.2615	-0.730267								0.2615	-0.732721								0.2615	2.67763								0.2615	-0.506519								0.2615	1.09813
					0.262	-0.740823								0.262	-0.700452								0.262	2.83342								0.262	-0.496988								0.262	1.07105
					0.2625	-0.760935								0.2625	-0.678064								0.2625	2.98288								0.2625	-0.485149								0.2625	1.04359
					0.263	-0.789191								0.263	-0.670882								0.263	3.13195								0.263	-0.455591								0.263	1.01645
					0.2635	-0.819202								0.2635	-0.674226								0.2635	3.27564								0.2635	-0.42091								0.2635	0.990148
					0.264	-0.853172								0.264	-0.687997								0.264	3.41086								0.264	-0.397339								0.264	0.966159
					0.2645	-0.88509								0.2645	-0.711065								0.2645	3.53549								0.2645	-0.376638								0.2645	0.944072
					0.265	-0.909284								0.265	-0.739035								0.265	3.64178								0.265	-0.359569								0.265	0.922211
					0.2655	-0.922578								0.2655	-0.76993								0.2655	3.7293								0.2655	-0.343153								0.2655	0.895173
					0.266	-0.917988								0.266	-0.802044								0.266	3.80124								0.266	-0.320694								0.266	0.865429
					0.2665	-0.901729								0.2665	-0.833704								0.2665	3.86224								0.2665	-0.312477								0.2665	0.836691
					0.267	-0.887498								0.267	-0.865291								0.267	3.91535								0.267	-0.307201								0.267	0.805684
					0.2675	-0.872779								0.2675	-0.896538								0.2675	3.96556								0.2675	-0.315521								0.2675	0.77913
					0.268	-0.863087								0.268	-0.923602								0.268	4.00553								0.268	-0.31358								0.268	0.757197
					0.2685	-0.859552								0.2685	-0.944104								0.2685	4.03489								0.2685	-0.299576								0.2685	0.741042
					0.269	-0.859802								0.269	-0.960046								0.269	4.04276								0.269	-0.281336								0.269	0.732838
					0.2695	-0.866282								0.2695	-0.976721								0.2695	4.03361								0.2695	-0.269589								0.2695	0.730974
					0.27	-0.876829								0.27	-0.994045								0.27	4.00622								0.27	-0.261387								0.27	0.731161
					0.2705	-0.89071								0.2705	-1.00718								0.2705	3.96188								0.2705	-0.247316								0.2705	0.734701
					0.271	-0.910891								0.271	-1.01751								0.271	3.90022								0.271	-0.229181								0.271	0.740681
					0.2715	-0.930164								0.2715	-1.01776								0.2715	3.80951								0.2715	-0.207834								0.2715	0.744534
					0.272	-0.945754								0.272	-1.00415								0.272	3.69204								0.272	-0.194542								0.272	0.747038
					0.2725	-0.955219								0.2725	-0.976065								0.2725	3.53864								0.2725	-0.175747								0.2725	0.743298
					0.273	-0.95575								0.273	-0.935966								0.273	3.34681								0.273	-0.157358								0.273	0.733259
					0.2735	-0.951199								0.2735	-0.893206								0.2735	3.12178								0.2735	-0.147194								0.2735	0.717232
					0.274	-0.943023								0.274	-0.851194								0.274	2.86731								0.274	-0.136986								0.274	0.70096
					0.2745	-0.930191								0.2745	-0.814042								0.2745	2.59214								0.2745	-0.133551								0.2745	0.684794
					0.275	-0.918798								0.275	-0.779879								0.275	2.29723								0.275	-0.129126								0.275	0.668029
					0.2755	-0.90953								0.2755	-0.746751								0.2755	1.98331								0.2755	-0.131104								0.2755	0.651597
					0.276	-0.899772								0.276	-0.710071								0.276	1.67146								0.276	-0.136692								0.276	0.63651
					0.2765	-0.888783								0.2765	-0.670314								0.2765	1.36706								0.2765	-0.135378								0.2765	0.620454
					0.277	-0.878244								0.277	-0.628897								0.277	1.07166								0.277	-0.120207								0.277	0.602114
					0.2775	-0.873138								0.2775	-0.584334								0.2775	0.78458								0.2775	-0.105881								0.2775	0.582831
					0.278	-0.873816								0.278	-0.535406								0.278	0.524792								0.278	-0.0990467								0.278	0.56558
					0.2785	-0.878673								0.2785	-0.474733								0.2785	0.284432								0.2785	-0.0936298								0.2785	0.551756
					0.279	-0.878874								0.279	-0.402276								0.279	0.0592356								0.279	-0.0848827								0.279	0.543374
					0.2795	-0.868583								0.2795	-0.321056								0.2795	-0.157473								0.2795	-0.0763721								0.2795	0.534959
					0.28	-0.847927								0.28	-0.239711								0.28	-0.359405								0.28	-0.0771828								0.28	0.522616
					0.2805	-0.81853								0.2805	-0.156786								0.2805	-0.54974								0.2805	-0.0651321								0.2805	0.505412
					0.281	-0.785374								0.281	-0.0737507								0.281	-0.708751								0.281	-0.0536194								0.281	0.484686
					0.2815	-0.757161								0.2815	0.00824213								0.2815	-0.846028								0.2815	-0.0422993								0.2815	0.466178
					0.282	-0.734825								0.282	0.0912516								0.282	-0.964324								0.282	-0.0271206								0.282	0.449531
					0.2825	-0.710373								0.2825	0.173851								0.2825	-1.07032								0.2825	-0.00550079								0.2825	0.43662
					0.283	-0.688415								0.283	0.253918								0.283	-1.18853								0.283	0.0320797								0.283	0.421476
					0.2835	-0.66629								0.2835	0.333188								0.2835	-1.31407								0.2835	0.0788593								0.2835	0.407254
					0.284	-0.649342								0.284	0.412228								0.284	-1.45375								0.284	0.129265								0.284	0.388539
					0.2845	-0.637089								0.2845	0.489009								0.2845	-1.59682								0.2845	0.180647								0.2845	0.367291
					0.285	-0.62991								0.285	0.556228								0.285	-1.73617								0.285	0.216179								0.285	0.345879
					0.2855	-0.627609								0.2855	0.616374								0.2855	-1.87296								0.2855	0.243984								0.2855	0.326203
					0.286	-0.625748								0.286	0.668445								0.286	-2.01387								0.286	0.265284								0.286	0.30939
					0.2865	-0.626281								0.2865	0.714439								0.2865	-2.15099								0.2865	0.281836								0.2865	0.293882
					0.287	-0.632988								0.287	0.750329								0.287	-2.27885								0.287	0.304625								0.287	0.272798
					0.2875	-0.644017								0.2875	0.777829								0.2875	-2.39849								0.2875	0.32383								0.2875	0.246796
					0.288	-0.65914								0.288	0.79649								0.288	-2.50727								0.288	0.334959								0.288	0.220704
					0.2885	-0.672334								0.2885	0.80566								0.2885	-2.5959								0.2885	0.353613								0.2885	0.195657
					0.289	-0.681823								0.289	0.811432								0.289	-2.66563								0.289	0.384277								0.289	0.177217
					0.2895	-0.687356								0.2895	0.811275								0.2895	-2.72421								0.2895	0.409141								0.2895	0.162617
					0.29	-0.682594								0.29	0.809431								0.29	-2.78689								0.29	0.435225								0.29	0.156481
					0.2905	-0.674662								0.2905	0.807801								0.2905	-2.83739								0.2905	0.448433								0.2905	0.151936
					0.291	-0.664413								0.291	0.804568								0.291	-2.88517								0.291	0.4536								0.291	0.144969
					0.2915	-0.658468								0.2915	0.797342								0.2915	-2.9308								0.2915	0.457869								0.2915	0.142199
					0.292	-0.662829								0.292	0.785789								0.292	-2.97697								0.292	0.466351								0.292	0.136624
					0.2925	-0.669233								0.2925	0.771583								0.2925	-3.01622								0.2925	0.481056								0.2925	0.130473
					0.293	-0.670441								0.293	0.757707								0.293	-3.04362								0.293	0.509655								0.293	0.126918
					0.2935	-0.673934								0.2935	0.755426								0.2935	-3.07512								0.2935	0.542614								0.2935	0.126236
					0.294	-0.675704								0.294	0.77862								0.294	-3.10546								0.294	0.582554								0.294	0.122617
					0.2945	-0.675665								0.2945	0.819065								0.2945	-3.13465								0.2945	0.6215								0.2945	0.115848
					0.295	-0.678729								0.295	0.866492								0.295	-3.1686								0.295	0.641964								0.295	0.108079
					0.2955	-0.683164								0.2955	0.909191								0.2955	-3.19456								0.2955	0.652574								0.2955	0.102771
					0.296	-0.691457								0.296	0.939154								0.296	-3.22382								0.296	0.66975								0.296	0.10146
					0.2965	-0.698155								0.2965	0.951058								0.2965	-3.25379								0.2965	0.68985								0.2965	0.102955
					0.297	-0.703937								0.297	0.953449								0.297	-3.27296								0.297	0.716278								0.297	0.104522
					0.2975	-0.707263								0.2975	0.949301								0.2975	-3.2907								0.2975	0.737932								0.2975	0.103817
					0.298	-0.708866								0.298	0.948832								0.298	-3.30013								0.298	0.769678								0.298	0.100839
					0.2985	-0.71419								0.2985	0.961978								0.2985	-3.30965								0.2985	0.794792								0.2985	0.0967536
					0.299	-0.722321								0.299	0.987677								0.299	-3.32525								0.299	0.806053								0.299	0.0980368
					0.2995	-0.73397								0.2995	1.02508								0.2995	-3.32979								0.2995	0.819706								0.2995	0.103961
					0.3	-0.744331								0.3	1.06716								0.3	-3.31725								0.3	0.843334								0.3	0.111999
					0.3005	-0.74752								0.3005	1.10388								0.3005	-3.28983								0.3005	0.858769								0.3005	0.122266
					0.301	-0.747679								0.301	1.13258								0.301	-3.25123								0.301	0.87203								0.301	0.132011
					0.3015	-0.746812								0.3015	1.15062								0.3015	-3.21422								0.3015	0.883965								0.3015	0.142532
					0.302	-0.748635								0.302	1.15804								0.302	-3.16975								0.302	0.906845								0.302	0.154264
					0.3025	-0.751247								0.3025	1.15971								0.3025	-3.13934								0.3025	0.924023								0.3025	0.165878
					0.303	-0.756236								0.303	1.15979								0.303	-3.11195								0.303	0.945826								0.303	0.183516
					0.3035	-0.767067								0.3035	1.16105								0.3035	-3.09314								0.3035	0.973999								0.3035	0.200064
					0.304	-0.775175								0.304	1.16302								0.304	-3.07648								0.304	1.00621								0.304	0.210924
					0.3045	-0.77531								0.3045	1.15913								0.3045	-3.06634								0.3045	1.0364								0.3045	0.219789
					0.305	-0.771956								0.305	1.14261								0.305	-3.06053								0.305	1.0654								0.305	0.229572
					0.3055	-0.76695								0.3055	1.1091								0.3055	-3.06374								0.3055	1.09229								0.3055	0.244531
					0.306	-0.76535								0.306	1.06097								0.306	-3.08223								0.306	1.11136								0.306	0.268278
					0.3065	-0.765861								0.3065	1.00556								0.3065	-3.10426								0.3065	1.11661								0.3065	0.298793
					0.307	-0.772193								0.307	0.95055								0.307	-3.12392								0.307	1.11457								0.307	0.322416
					0.3075	-0.777749								0.3075	0.895498								0.3075	-3.14952								0.3075	1.11818								0.3075	0.331933
					0.308	-0.781496								0.308	0.841515								0.308	-3.16429								0.308	1.11417								0.308	0.325619
					0.3085	-0.785459								0.3085	0.79316								0.3085	-3.1793								0.3085	1.12287								0.3085	0.31037
					0.309	-0.787084								0.309	0.747892								0.309	-3.18815								0.309	1.14685								0.309	0.293784
					0.3095	-0.784788								0.3095	0.701994								0.3095	-3.17924								0.3095	1.17804								0.3095	0.282713
					0.31	-0.779428								0.31	0.65591								0.31	-3.17983								0.31	1.21736								0.31	0.279515
					0.3105	-0.773065								0.3105	0.608523								0.3105	-3.17825								0.3105	1.26006								0.3105	0.278925
					0.311	-0.76824								0.311	0.560518								0.311	-3.17931								0.311	1.30323								0.311	0.27692
					0.3115	-0.764223								0.3115	0.50831								0.3115	-3.17472								0.3115	1.33477								0.3115	0.265228
					0.312	-0.759841								0.312	0.456489								0.312	-3.16116								0.312	1.34856								0.312	0.249117
					0.3125	-0.751048								0.3125	0.415988								0.3125	-3.15888								0.3125	1.35881								0.3125	0.231856
					0.313	-0.737328								0.313	0.387286								0.313	-3.15532								0.313	1.38851								0.313	0.214074
					0.3135	-0.719885								0.3135	0.360774								0.3135	-3.13909								0.3135	1.41162								0.3135	0.197338
					0.314	-0.702497								0.314	0.33175								0.314	-3.10452								0.314	1.43474								0.314	0.182244
					0.3145	-0.688599								0.3145	0.29777								0.3145	-3.06178								0.3145	1.46022								0.3145	0.168828
					0.315	-0.67771								0.315	0.254243								0.315	-3.01995								0.315	1.48314								0.315	0.156103
					0.3155	-0.66568								0.3155	0.208028								0.3155	-2.98004								0.3155	1.50514								0.3155	0.140068
					0.316	-0.651854								0.316	0.164318								0.316	-2.95242								0.316	1.53186								0.316	0.123646
					0.3165	-0.637521								0.3165	0.127971								0.3165	-2.93442								0.3165	1.54165								0.3165	0.105683
					0.317	-0.617984								0.317	0.0990817								0.317	-2.91555								0.317	1.5514								0.317	0.0872526
					0.3175	-0.600325								0.3175	0.0769584								0.3175	-2.89402								0.3175	1.55523								0.3175	0.0703292
					0.318	-0.587806								0.318	0.0568824								0.318	-2.86885								0.318	1.55491								0.318	0.060185
					0.3185	-0.577885								0.3185	0.0396073								0.3185	-2.8491								0.3185	1.55728								0.3185	0.052537
					0.319	-0.571277								0.319	0.0246236								0.319	-2.81858								0.319	1.56335								0.319	0.046835
					0.3195	-0.568816								0.3195	0.0140686								0.3195	-2.79567								0.3195	1.57342								0.3195	0.0388069
					0.32	-0.567679								0.32	0.00562096								0.32	-2.76331								0.32	1.60786								0.32	0.0262403
					0.3205	-0.567301								0.3205	0.00216556								0.3205	-2.7471								0.3205	1.64765								0.3205	0.0116639
					0.321	-0.569653								0.321	0.00457883								0.321	-2.72565								0.321	1.69487								0.321	-0.00118732
					0.3215	-0.577564								0.3215	0.010828								0.3215	-2.70244								0.3215	1.74596								0.3215	-0.00719881
					0.322	-0.587116								0.322	0.0152121								0.322	-2.68158								0.322	1.79121								0.322	-0.00865889
					0.3225	-0.59724								0.3225	0.019156								0.3225	-2.65486								0.3225	1.82325								0.3225	-0.0152073
					0.323	-0.6028								0.323	0.0222209								0.323	-2.63864								0.323	1.84452								0.323	-0.0307546
					0.3235	-0.599259								0.3235	0.023452								0.3235	-2.61826								0.3235	1.84919								0.3235	-0.0518909
					0.324	-0.596164								0.324	0.0275063								0.324	-2.58898								0.324	1.86132								0.324	-0.0718422
					0.3245	-0.594368								0.3245	0.0292585								0.3245	-2.5557								0.3245	1.87339								0.3245	-0.0857577
					0.325	-0.599532								0.325	0.0289462								0.325	-2.51962								0.325	1.89928								0.325	-0.0955133
					0.3255	-0.61361								0.3255	0.0283525								0.3255	-2.48489								0.3255	1.93468								0.3255	-0.100181
					0.326	-0.638234								0.326	0.0218406								0.326	-2.44718								0.326	1.96911								0.326	-0.108599
					0.3265	-0.672112								0.3265	0.0102563								0.3265	-2.40377								0.3265	2.01112								0.3265	-0.125466
					0.327	-0.709207								0.327	-0.000437736								0.327	-2.34501								0.327	2.06223								0.327	-0.149012
					0.3275	-0.743506								0.3275	-0.00312924								0.3275	-2.273								0.3275	2.11473								0.3275	-0.178376
					0.328	-0.773668								0.328	0.00234699								0.328	-2.20967								0.328	2.16218								0.328	-0.201011
					0.3285	-0.800503								0.3285	0.0226152								0.3285	-2.15144								0.3285	2.20276								0.3285	-0.219419
					0.329	-0.822751								0.329	0.0513535								0.329	-2.09909								0.329	2.23938								0.329	-0.237917
					0.3295	-0.841117								0.3295	0.0819643								0.3295	-2.06169								0.3295	2.28767								0.3295	-0.257485
					0.33	-0.863134								0.33	0.107464								0.33	-2.0337								0.33	2.34401								0.33	-0.276292
					0.3305	-0.890403								0.3305	0.12792								0.3305	-2.02066								0.3305	2.41722								0.3305	-0.300067
					0.331	-0.925743								0.331	0.13835								0.331	-2.02004								0.331	2.48627								0.331	-0.326514
					0.3315	-0.969197								0.3315	0.13222								0.3315	-2.01895								0.3315	2.55617								0.3315	-0.349155
					0.332	-1.01063								0.332	0.115666								0.332	-2.02176								0.332	2.61214								0.332	-0.37921
					0.3325	-1.04937								0.3325	0.0904975								0.3325	-2.02187								0.3325	2.66342								0.3325	-0.412666
					0.333	-1.07829								0.333	0.0666428								0.333	-2.0153								0.333	2.70373								0.333	-0.452213
					0.3335	-1.09642								0.3335	0.0484598								0.3335	-1.99519								0.3335	2.76062								0.3335	-0.496482
					0.334	-1.11029								0.334	0.0362387								0.334	-1.98339								0.334	2.81563								0.334	-0.53649
					0.3345	-1.12147								0.3345	0.0278444								0.3345	-1.98141								0.3345	2.88409								0.3345	-0.573442
					0.335	-1.13468								0.335	0.0204418								0.335	-1.96562								0.335	2.94948								0.335	-0.605514
					0.3355	-1.15647								0.3355	0.00772262								0.3355	-1.95116								0.3355	3.01415								0.3355	-0.639507
					0.336	-1.18355								0.336	-0.0131745								0.336	-1.9488								0.336	3.07302								0.336	-0.673579
					0.3365	-1.21571								0.3365	-0.0375771								0.3365	-1.94755								0.3365	3.12227								0.3365	-0.707539
					0.337	-1.24984								0.337	-0.0593944								0.337	-1.95596								0.337	3.16579								0.337	-0.744822
					0.3375	-1.27857								0.3375	-0.0738564								0.3375	-1.98002								0.3375	3.21085								0.3375	-0.779715
					0.338	-1.30156								0.338	-0.0875027								0.338	-2.01724								0.338	3.26317								0.338	-0.812778
					0.3385	-1.31887								0.3385	-0.0976534								0.3385	-2.06329								0.3385	3.31127								0.3385	-0.848748
					0.339	-1.3306								0.339	-0.105615								0.339	-2.11418								0.339	3.3646								0.339	-0.890585
					0.3395	-1.3416								0.3395	-0.116601								0.3395	-2.15459								0.3395	3.42354								0.3395	-0.933422
					0.34	-1.34735								0.34	-0.128015								0.34	-2.18189								0.34	3.48536								0.34	-0.972821
					0.3405	-1.35287								0.3405	-0.139434								0.3405	-2.19159								0.3405	3.55162								0.3405	-1.00749
					0.341	-1.35608								0.341	-0.152638								0.341	-2.20115								0.341	3.62275								0.341	-1.03714
					0.3415	-1.36384								0.3415	-0.164236								0.3415	-2.21068								0.3415	3.70315								0.3415	-1.06116
					0.342	-1.37322								0.342	-0.170971								0.342	-2.22321								0.342	3.78117								0.342	-1.08785
					0.3425	-1.38263								0.3425	-0.175191								0.3425	-2.2302								0.3425	3.85195								0.3425	-1.11956
					0.343	-1.38506								0.343	-0.177311								0.343	-2.24373								0.343	3.92327								0.343	-1.15426
					0.3435	-1.38419								0.3435	-0.171788								0.3435	-2.26832								0.3435	4.00112								0.3435	-1.19063
					0.344	-1.37706								0.344	-0.159138								0.344	-2.30248								0.344	4.07025								0.344	-1.22566
					0.3445	-1.35943								0.3445	-0.142948								0.3445	-2.34446								0.3445	4.12885								0.3445	-1.25967
					0.345	-1.33867								0.345	-0.124881								0.345	-2.37871								0.345	4.17433								0.345	-1.29367
					0.3455	-1.30639								0.3455	-0.109343								0.3455	-2.41622								0.3455	4.21329								0.3455	-1.32407
					0.346	-1.26189								0.346	-0.103037								0.346	-2.45552								0.346	4.24474								0.346	-1.35184
					0.3465	-1.20702								0.3465	-0.101609								0.3465	-2.48777								0.3465	4.27487								0.3465	-1.37974
					0.347	-1.14054								0.347	-0.105327								0.347	-2.52232								0.347	4.30747								0.347	-1.40809
					0.3475	-1.0635								0.3475	-0.110129								0.3475	-2.55819								0.3475	4.3399								0.3475	-1.43685
					0.348	-0.970621								0.348	-0.111213								0.348	-2.60786								0.348	4.37618								0.348	-1.46467
					0.3485	-0.860044								0.3485	-0.108868								0.3485	-2.65053								0.3485	4.4093								0.3485	-1.49388
					0.349	-0.726867								0.349	-0.103506								0.349	-2.69842								0.349	4.44612								0.349	-1.52554
					0.3495	-0.573514								0.3495	-0.0921669								0.3495	-2.74734								0.3495	4.48863								0.3495	-1.55475
					0.35	-0.400445								0.35	-0.079664								0.35	-2.79442								0.35	4.52652								0.35	-1.58329
					0.3505	-0.210613								0.3505	-0.0664694								0.3505	-2.85094								0.3505	4.55956								0.3505	-1.60616
					0.351	-0.010273								0.351	-0.0582457								0.351	-2.90414								0.351	4.5815								0.351	-1.6238
					0.3515	0.191584								0.3515	-0.0560598								0.3515	-2.95118								0.3515	4.58696								0.3515	-1.63676
					0.352	0.39457								0.352	-0.0503221								0.352	-2.98683								0.352	4.6074								0.352	-1.64295
					0.3525	0.598826								0.3525	-0.0441506								0.3525	-3.02551								0.3525	4.61578								0.3525	-1.65092
					0.353	0.809876								0.353	-0.0343866								0.353	-3.05885								0.353	4.62626								0.353	-1.65851
					0.3535	1.03186								0.3535	-0.0174732								0.3535	-3.08683								0.3535	4.64023								0.3535	-1.66723
					0.354	1.26648								0.354	0.00270796								0.354	-3.11301								0.354	4.64338								0.354	-1.6742
					0.3545	1.51084								0.3545	0.0139942								0.3545	-3.13728								0.3545	4.64244								0.3545	-1.6815
					0.355	1.75154								0.355	0.0149534								0.355	-3.15589								0.355	4.6351								0.355	-1.6925
					0.3555	1.97571								0.3555	0.00254893								0.3555	-3.16937								0.3555	4.63363								0.3555	-1.70743
					0.356	2.18548								0.356	-0.0181024								0.356	-3.19045								0.356	4.62702								0.356	-1.7225
					0.3565	2.38331								0.3565	-0.0407081								0.3565	-3.21888								0.3565	4.59886								0.3565	-1.73956
					0.357	2.57729								0.357	-0.0619001								0.357	-3.23408								0.357	4.5708								0.357	-1.7521
					0.3575	2.76805								0.3575	-0.0765369								0.3575	-3.23794								0.3575	4.54604								0.3575	-1.76831
					0.358	2.96081								0.358	-0.0891991								0.358	-3.24681								0.358	4.51								0.358	-1.79003
					0.3585	3.16329								0.3585	-0.0983141								0.3585	-3.2516								0.3585	4.46968								0.3585	-1.81118
					0.359	3.37403								0.359	-0.104938								0.359	-3.23684								0.359	4.42974								0.359	-1.83261
					0.3595	3.58945								0.3595	-0.107163								0.3595	-3.21777								0.3595	4.3917								0.3595	-1.84912
					0.36	3.80694								0.36	-0.106397								0.36	-3.19664								0.36	4.34784								0.36	-1.8575
					0.3605	4.02013								0.3605	-0.10507								0.3605	-3.16981								0.3605	4.29266								0.3605	-1.85784
					0.361	4.22663								0.361	-0.104155								0.361	-3.14145								0.361	4.23313								0.361	-1.85928
					0.3615	4.42751								0.3615	-0.102494								0.3615	-3.10286								0.3615	4.16488								0.3615	-1.86666
					0.362	4.62252								0.362	-0.100994								0.362	-3.04628								0.362	4.10125								0.362	-1.87531
					0.3625	4.80918								0.3625	-0.0942247								0.3625	-3.00293								0.3625	4.01952								0.3625	-1.88776
					0.363	4.98601								0.363	-0.0832233								0.363	-2.96068								0.363	3.93421								0.363	-1.90136
					0.3635	5.15917								0.3635	-0.0690463								0.3635	-2.92647								0.3635	3.849								0.3635	-1.91589
					0.364	5.32977								0.364	-0.0525224								0.364	-2.88665								0.364	3.75737								0.364	-1.92709
					0.3645	5.49812								0.3645	-0.0336337								0.3645	-2.8514								0.3645	3.67061								0.3645	-1.92978
					0.365	5.66355								0.365	-0.0144856								0.365	-2.80408								0.365	3.58759								0.365	-1.92099
					0.3655	5.81756								0.3655	0.000570297								0.3655	-2.74917								0.3655	3.49936								0.3655	-1.90853
					0.366	5.95609								0.366	0.0105944								0.366	-2.70102								0.366	3.40151								0.366	-1.89434
					0.3665	6.07887								0.3665	0.0135222								0.3665	-2.65168								0.3665	3.30436								0.3665	-1.88341
					0.367	6.18985								0.367	0.0115867								0.367	-2.59049								0.367	3.20088								0.367	-1.87759
					0.3675	6.29121								0.3675	0.00633574								0.3675	-2.52817								0.3675	3.0895								0.3675	-1.87539
					0.368	6.37936								0.368	0.0030458								0.368	-2.46074								0.368	2.96375								0.368	-1.87626
					0.3685	6.45472								0.3685	0.0101781								0.3685	-2.40188								0.3685	2.8445								0.3685	-1.87342
					0.369	6.51908								0.369	0.0208092								0.369	-2.34928								0.369	2.73485								0.369	-1.87014
					0.3695	6.57466								0.3695	0.0307443								0.3695	-2.29817								0.3695	2.63276								0.3695	-1.87108
					0.37	6.62264								0.37	0.038486								0.37	-2.25323								0.37	2.51923								0.37	-1.87776
					0.3705	6.66555								0.3705	0.0426142								0.3705	-2.203								0.3705	2.39858								0.3705	-1.88434
					0.371	6.69943								0.371	0.0429051								0.371	-2.15577								0.371	2.27815								0.371	-1.88874
					0.3715	6.72								0.3715	0.0452619								0.3715	-2.11264								0.3715	2.1555								0.3715	-1.88951
					0.372	6.72561								0.372	0.0481281								0.372	-2.05353								0.372	2.03276								0.372	-1.88661
					0.3725	6.71655								0.3725	0.0472453								0.3725	-1.99203								0.3725	1.91047								0.3725	-1.8865
					0.373	6.69046								0.373	0.0442331								0.373	-1.93093								0.373	1.78071								0.373	-1.88807
					0.3735	6.6465								0.3735	0.0358636								0.3735	-1.85929								0.3735	1.64684								0.3735	-1.89209
					0.374	6.57867								0.374	0.0303738								0.374	-1.77175								0.374	1.52325								0.374	-1.89284
					0.3745	6.48482								0.3745	0.0311072								0.3745	-1.68006								0.3745	1.39455								0.3745	-1.88695
					0.375	6.36031								0.375	0.0362444								0.375	-1.58456								0.375	1.27401								0.375	-1.87563
					0.3755	6.20161								0.3755	0.0438411								0.3755	-1.49725								0.3755	1.16881								0.3755	-1.8635
					0.376	6.01341								0.376	0.0495215								0.376	-1.42322								0.376	1.06685								0.376	-1.85545
					0.3765	5.78998								0.3765	0.0557175								0.3765	-1.36258								0.3765	0.9648								0.3765	-1.84902
					0.377	5.52892								0.377	0.0611324								0.377	-1.3042								0.377	0.885992								0.377	-1.84286
					0.3775	5.23017								0.3775	0.06251								0.3775	-1.24267								0.3775	0.810926								0.3775	-1.83648
					0.378	4.90299								0.378	0.0591617								0.378	-1.18755								0.378	0.731132								0.378	-1.82959
					0.3785	4.56007								0.3785	0.0556908								0.3785	-1.13044								0.3785	0.653524								0.3785	-1.82294
					0.379	4.21318								0.379	0.0506818								0.379	-1.07017								0.379	0.572271								0.379	-1.81376
					0.3795	3.86703								0.3795	0.0487628								0.3795	-1.01921								0.3795	0.491159								0.3795	-1.80541
					0.38	3.51996								0.38	0.0594149								0.38	-0.966291								0.38	0.40111								0.38	-1.80028
					0.3805	3.16352								0.3805	0.082264								0.3805	-0.912383								0.3805	0.320332								0.3805	-1.79643
					0.381	2.79034								0.381	0.112245								0.381	-0.854337								0.381	0.262833								0.381	-1.7892
					0.3815	2.39222								0.3815	0.143435								0.3815	-0.808686								0.3815	0.223608								0.3815	-1.78176
					0.382	1.97192								0.382	0.167567								0.382	-0.765607								0.382	0.196207								0.382	-1.77588
					0.3825	1.53405								0.3825	0.191693								0.3825	-0.733123								0.3825	0.155821								0.3825	-1.77252
					0.383	1.08632								0.383	0.218182								0.383	-0.707635								0.383	0.105848								0.383	-1.77167
					0.3835	0.644448								0.3835	0.248743								0.3835	-0.683959								0.3835	0.0397491								0.3835	-1.77538
					0.384	0.237385								0.384	0.283255								0.384	-0.660163								0.384	-0.0113773								0.384	-1.7779
					0.3845	-0.109101								0.3845	0.32107								0.3845	-0.634931								0.3845	-0.064045								0.3845	-1.77802
					0.385	-0.380633								0.385	0.357299								0.385	-0.606387								0.385	-0.0997238								0.385	-1.77459
					0.3855	-0.574611								0.3855	0.38373								0.3855	-0.579069								0.3855	-0.128546								0.3855	-1.76707
					0.386	-0.70282								0.386	0.405529								0.386	-0.559096								0.386	-0.154472								0.386	-1.75887
					0.3865	-0.785832								0.3865	0.425141								0.3865	-0.543719								0.3865	-0.175304								0.3865	-1.75106
					0.387	-0.848908								0.387	0.441736								0.387	-0.534417								0.387	-0.193724								0.387	-1.74752
					0.3875	-0.906651								0.3875	0.46049								0.3875	-0.526824								0.3875	-0.225567								0.3875	-1.75098
					0.388	-0.960586								0.388	0.478311								0.388	-0.534911								0.388	-0.259443								0.388	-1.76125
					0.3885	-1.00575								0.3885	0.496128								0.3885	-0.547144								0.3885	-0.299425								0.3885	-1.77636
					0.389	-1.0343								0.389	0.512221								0.389	-0.554059								0.389	-0.334682								0.389	-1.78941
					0.3895	-1.05042								0.3895	0.52253								0.3895	-0.553187								0.3895	-0.372164								0.3895	-1.79926
					0.39	-1.05349								0.39	0.528988								0.39	-0.554832								0.39	-0.400856								0.39	-1.81082
					0.3905	-1.04307								0.3905	0.531325								0.3905	-0.571096								0.3905	-0.439217								0.3905	-1.82262
					0.391	-1.02565								0.391	0.530231								0.391	-0.591755								0.391	-0.473957								0.391	-1.8263
					0.3915	-1.00408								0.3915	0.527585								0.3915	-0.602861								0.3915	-0.499828								0.3915	-1.82655
					0.392	-0.976491								0.392	0.529432								0.392	-0.613562								0.392	-0.512732								0.392	-1.82747
					0.3925	-0.945613								0.3925	0.533878								0.3925	-0.610743								0.3925	-0.518917								0.3925	-1.8294
					0.393	-0.911383								0.393	0.541414								0.393	-0.608341								0.393	-0.517675								0.393	-1.83703
					0.3935	-0.87078								0.3935	0.552181								0.3935	-0.614035								0.3935	-0.5172								0.3935	-1.84695
					0.394	-0.825098								0.394	0.563557								0.394	-0.625437								0.394	-0.527527								0.394	-1.85988
					0.3945	-0.781914								0.3945	0.574315								0.3945	-0.644095								0.3945	-0.550699								0.3945	-1.87375
					0.395	-0.745981								0.395	0.586649								0.395	-0.659353								0.395	-0.57452								0.395	-1.88494
					0.3955	-0.720909								0.3955	0.596308								0.3955	-0.691155								0.3955	-0.589569								0.3955	-1.9012
					0.396	-0.704339								0.396	0.605101								0.396	-0.731428								0.396	-0.605116								0.396	-1.91571
					0.3965	-0.688341								0.3965	0.607823								0.3965	-0.749157								0.3965	-0.621849								0.3965	-1.93137
					0.397	-0.670055								0.397	0.606038								0.397	-0.774431								0.397	-0.631132								0.397	-1.94826
					0.3975	-0.644804								0.3975	0.598261								0.3975	-0.797357								0.3975	-0.63587								0.3975	-1.96072
					0.398	-0.611003								0.398	0.584595								0.398	-0.810669								0.398	-0.651283								0.398	-1.96988
					0.3985	-0.572056								0.3985	0.570725								0.3985	-0.830936								0.3985	-0.668917								0.3985	-1.98188
					0.399	-0.52756								0.399	0.555607								0.399	-0.848715								0.399	-0.68556								0.399	-1.99291
					0.3995	-0.481848								0.3995	0.5423								0.3995	-0.863645								0.3995	-0.685905								0.3995	-2.00462
					0.4	-0.433121								0.4	0.531851								0.4	-0.867281								0.4	-0.695311								0.4	-2.02218
					0.4005	-0.382688								0.4005	0.533049								0.4005	-0.873114								0.4005	-0.703854								0.4005	-2.04256
					0.401	-0.336649								0.401	0.543871								0.401	-0.883689								0.401	-0.729704								0.401	-2.06629
					0.4015	-0.293893								0.4015	0.557385								0.4015	-0.910046								0.4015	-0.763184								0.4015	-2.0865
					0.402	-0.257712								0.402	0.571983								0.402	-0.933146								0.402	-0.769949								0.402	-2.09826
					0.4025	-0.232094								0.4025	0.5814								0.4025	-0.969755								0.4025	-0.776381								0.4025	-2.11214
					0.403	-0.207923								0.403	0.582292								0.403	-1.00302								0.403	-0.794294								0.403	-2.12892
					0.4035	-0.177608								0.4035	0.57767								0.4035	-1.02749								0.4035	-0.809395								0.4035	-2.14913
					0.404	-0.142507								0.404	0.571053								0.404	-1.04941								0.404	-0.827299								0.404	-2.17472
					0.4045	-0.0992322								0.4045	0.57517								0.4045	-1.07516								0.4045	-0.84185								0.4045	-2.20119
					0.405	-0.049746								0.405	0.584673								0.405	-1.11516								0.405	-0.851181								0.405	-2.22842
					0.4055	0.00115109								0.4055	0.60011								0.4055	-1.16923								0.4055	-0.859928								0.4055	-2.25167
					0.406	0.0561142								0.406	0.616102								0.406	-1.23026								0.406	-0.881109								0.406	-2.2721
					0.4065	0.115644								0.4065	0.625384								0.4065	-1.3116								0.4065	-0.911751								0.4065	-2.28935
					0.407	0.180261								0.407	0.62724								0.407	-1.41523								0.407	-0.932424								0.407	-2.30981
					0.4075	0.244547								0.4075	0.62556								0.4075	-1.51964								0.4075	-0.948061								0.4075	-2.33298
					0.408	0.302557								0.408	0.618802								0.408	-1.63986								0.408	-0.960314								0.408	-2.35941
					0.4085	0.354759								0.4085	0.615288								0.4085	-1.76701								0.4085	-0.966761								0.4085	-2.38378
					0.409	0.401876								0.409	0.612557								0.409	-1.88008								0.409	-0.976232								0.409	-2.41012
					0.4095	0.445205								0.4095	0.613332								0.4095	-1.98048								0.4095	-0.993916								0.4095	-2.43184
					0.41	0.489413								0.41	0.613459								0.41	-2.0808								0.41	-1.0228								0.41	-2.45611
					0.4105	0.542895								0.4105	0.619315								0.4105	-2.16634								0.4105	-1.05195								0.4105	-2.48403
					0.411	0.597619								0.411	0.622506								0.411	-2.2441								0.411	-1.0781								0.411	-2.51713
					0.4115	0.651511								0.4115	0.620927								0.4115	-2.31122								0.4115	-1.0953								0.4115	-2.55226
					0.412	0.70087								0.412	0.614473								0.412	-2.36027								0.412	-1.09989								0.412	-2.58845
					0.4125	0.745771								0.4125	0.602768								0.4125	-2.40537								0.4125	-1.11292								0.4125	-2.61449
					0.413	0.778784								0.413	0.592835								0.413	-2.44747								0.413	-1.11233								0.413	-2.62757
					0.4135	0.812018								0.4135	0.588479								0.4135	-2.48806								0.4135	-1.09994								0.4135	-2.62584
					0.414	0.851962								0.414	0.594562								0.414	-2.52343								0.414	-1.08334								0.414	-2.6128
					0.4145	0.90564								0.4145	0.608124								0.4145	-2.54263								0.4145	-1.05763								0.4145	-2.59074
					0.415	0.966325								0.415	0.625132								0.415	-2.54954								0.415	-1.03815								0.415	-2.56371
					0.4155	1.02734								0.4155	0.639641								0.4155	-2.544								0.4155	-1.01532								0.4155	-2.52925
					0.416	1.08265								0.416	0.649121								0.416	-2.53431								0.416	-0.999737								0.416	-2.49364
					0.4165	1.12634								0.4165	0.649653								0.4165	-2.5183								0.4165	-0.993057								0.4165	-2.45442
					0.417	1.1577								0.417	0.650415								0.417	-2.51694								0.417	-0.982975								0.417	-2.40982
					0.4175	1.18495								0.4175	0.650017								0.4175	-2.51644								0.4175	-0.985296								0.4175	-2.37151
					0.418	1.20687								0.418	0.648634								0.418	-2.51677								0.418	-0.981983								0.418	-2.33737
					0.4185	1.22866								0.4185	0.649639								0.4185	-2.51262								0.4185	-0.979939								0.4185	-2.30813
					0.419	1.24956								0.419	0.651375								0.419	-2.50219								0.419	-0.975868								0.419	-2.28217
					0.4195	1.26425								0.4195	0.657843								0.4195	-2.48838								0.4195	-0.979717								0.4195	-2.25671
					0.42	1.27472								0.42	0.662156								0.42	-2.48416								0.42	-0.987185								0.42	-2.23729
					0.4205	1.27995								0.4205	0.66717								0.4205	-2.47208								0.4205	-1.00501								0.4205	-2.22371
					0.421	1.27837								0.421	0.671639								0.421	-2.46648								0.421	-1.02751								0.421	-2.21181
					0.4215	1.27259								0.4215	0.676805								0.4215	-2.46419								0.4215	-1.0532								0.4215	-2.20394
					0.422	1.26202								0.422	0.679748								0.422	-2.45325								0.422	-1.07751								0.422	-2.19693
					0.4225	1.24775								0.4225	0.677556								0.4225	-2.43124								0.4225	-1.10171								0.4225	-2.19786
					0.423	1.23002								0.423	0.67535								0.423	-2.40871								0.423	-1.11751								0.423	-2.20692
					0.4235	1.20767								0.4235	0.676013								0.4235	-2.37748								0.4235	-1.12102								0.4235	-2.2224
					0.424	1.17806								0.424	0.677373								0.424	-2.33956								0.424	-1.14318								0.424	-2.24273
					0.4245	1.13464								0.4245	0.685406								0.4245	-2.28384								0.4245	-1.15996								0.4245	-2.26864
					0.425	1.07539								0.425	0.70295								0.425	-2.22803								0.425	-1.17891								0.425	-2.29789
					0.4255	1.00314								0.4255	0.723137								0.4255	-2.16699								0.4255	-1.1988								0.4255	-2.33133
					0.426	0.920659								0.426	0.742109								0.426	-2.11323								0.426	-1.22392								0.426	-2.37183
					0.4265	0.827279								0.4265	0.759042								0.4265	-2.07208								0.4265	-1.24014								0.4265	-2.41943
					0.427	0.72555								0.427	0.767519								0.427	-2.04251								0.427	-1.25539								0.427	-2.46904
					0.4275	0.610631								0.4275	0.772669								0.4275	-2.01233								0.4275	-1.26316								0.4275	-2.51804
					0.428	0.483158								0.428	0.775217								0.428	-1.98745								0.428	-1.27351								0.428	-2.5643
					0.4285	0.341696								0.4285	0.780676								0.4285	-1.96691								0.4285	-1.29095								0.4285	-2.60858
					0.429	0.191072								0.429	0.790849								0.429	-1.95548								0.429	-1.30963								0.429	-2.64767
					0.4295	0.0358601								0.4295	0.802902								0.4295	-1.95624								0.4295	-1.33185								0.4295	-2.68498
					0.43	-0.119147								0.43	0.813809								0.43	-1.94514								0.43	-1.34917								0.43	-2.72186
					0.4305	-0.269342								0.4305	0.823008								0.4305	-1.93629								0.4305	-1.36787								0.4305	-2.75742
					0.431	-0.411986								0.431	0.825388								0.431	-1.92758								0.431	-1.40221								0.431	-2.78892
					0.4315	-0.540289								0.4315	0.82914								0.4315	-1.93115								0.4315	-1.42943								0.4315	-2.81824
					0.432	-0.6594								0.432	0.832501								0.432	-1.94114								0.432	-1.44257								0.432	-2.84919
					0.4325	-0.776079								0.4325	0.839618								0.4325	-1.9625								0.4325	-1.44751								0.4325	-2.88092
					0.433	-0.887627								0.433	0.856195								0.433	-1.97406								0.433	-1.44252								0.433	-2.91567
					0.4335	-0.994784								0.4335	0.87387								0.4335	-1.98828								0.4335	-1.43939								0.4335	-2.94584
					0.434	-1.09139								0.434	0.888859								0.434	-1.97446								0.434	-1.44303								0.434	-2.97047
					0.4345	-1.1732								0.4345	0.899673								0.4345	-1.95159								0.4345	-1.45114								0.4345	-2.98873
					0.435	-1.2354								0.435	0.913805								0.435	-1.91752								0.435	-1.44427								0.435	-3.0077
					0.4355	-1.27183								0.4355	0.931315								0.4355	-1.88733								0.4355	-1.44624								0.4355	-3.02953
					0.436	-1.27573								0.436	0.9489								0.436	-1.86346								0.436	-1.45062								0.436	-3.04859
					0.4365	-1.25072								0.4365	0.969064								0.4365	-1.84626								0.4365	-1.45488								0.4365	-3.06201
					0.437	-1.19778								0.437	0.986187								0.437	-1.8429								0.437	-1.44557								0.437	-3.07079
					0.4375	-1.11971								0.4375	0.996772								0.4375	-1.84312								0.4375	-1.41148								0.4375	-3.07133
					0.438	-1.02261								0.438	1.00151								0.438	-1.8475								0.438	-1.36387								0.438	-3.06983
					0.4385	-0.908619								0.4385	1.00312								0.4385	-1.84691								0.4385	-1.29856								0.4385	-3.07039
					0.439	-0.783122								0.439	1.00312								0.439	-1.84384								0.439	-1.22347								0.439	-3.07314
					0.4395	-0.641904								0.4395	1.00667								0.4395	-1.83883								0.4395	-1.15139								0.4395	-3.07536
					0.44	-0.488815								0.44	1.01233								0.44	-1.82979								0.44	-1.08001								0.44	-3.07568
					0.4405	-0.321828								0.4405	1.02159								0.4405	-1.82036								0.4405	-1.01496								0.4405	-3.0735
					0.441	-0.14595								0.441	1.02926								0.441	-1.82006								0.441	-0.958294								0.441	-3.06144
					0.4415	0.0383115								0.4415	1.03354								0.4415	-1.81449								0.4415	-0.93215								0.4415	-3.04522
					0.442	0.2361								0.442	1.03043								0.442	-1.80958								0.442	-0.9342								0.442	-3.02139
					0.4425	0.443665								0.4425	1.02628								0.4425	-1.81345								0.4425	-0.952967								0.4425	-2.9899
					0.443	0.658561								0.443	1.0193								0.443	-1.81639								0.443	-0.957819								0.443	-2.94893
					0.4435	0.880515								0.4435	1.01744								0.4435	-1.81501								0.4435	-0.960514								0.4435	-2.90531
					0.444	1.1089								0.444	1.02584								0.444	-1.81009								0.444	-0.973749								0.444	-2.86456
					0.4445	1.34553								0.4445	1.03892								0.4445	-1.79645								0.4445	-0.983601								0.4445	-2.8261
					0.445	1.59008								0.445	1.05597								0.445	-1.76798								0.445	-0.984699								0.445	-2.79326
					0.4455	1.8416								0.4455	1.07384								0.4455	-1.73572								0.4455	-1.00615								0.4455	-2.76424
					0.446	2.09965								0.446	1.09144								0.446	-1.69938								0.446	-1.03365								0.446	-2.74154
					0.4465	2.36273								0.4465	1.10222								0.4465	-1.66832								0.4465	-1.07162								0.4465	-2.72303
					0.447	2.62467								0.447	1.11142								0.447	-1.64037								0.447	-1.11128								0.447	-2.69832
					0.4475	2.88415								0.4475	1.12017								0.4475	-1.6137								0.4475	-1.13759								0.4475	-2.66908
					0.448	3.13745								0.448	1.13437								0.448	-1.58062								0.448	-1.15786								0.448	-2.64249
					0.4485	3.38357								0.4485	1.15219								0.4485	-1.54575								0.4485	-1.1799								0.4485	-2.61921
					0.449	3.62159								0.449	1.16884								0.449	-1.51896								0.449	-1.18885								0.449	-2.5972
					0.4495	3.85292								0.4495	1.18527								0.4495	-1.48587								0.4495	-1.20508								0.4495	-2.58182
					0.45	4.07729								0.45	1.20123								0.45	-1.45848								0.45	-1.22677								0.45	-2.56715
					0.4505	4.28892								0.4505	1.21805								0.4505	-1.4373								0.4505	-1.25936								0.4505	-2.5523
					0.451	4.48038								0.451	1.23643								0.451	-1.4043								0.451	-1.28129								0.451	-2.53002
					0.4515	4.65428								0.4515	1.25805								0.4515	-1.37443								0.4515	-1.30825								0.4515	-2.49878
					0.452	4.81317								0.452	1.27914								0.452	-1.36029								0.452	-1.32971								0.452	-2.46781
					0.4525	4.95921								0.4525	1.29722								0.4525	-1.35406								0.4525	-1.34156								0.4525	-2.44096
					0.453	5.09747								0.453	1.30341								0.453	-1.34719								0.453	-1.34179								0.453	-2.41256
					0.4535	5.23332								0.4535	1.29596								0.4535	-1.34046								0.4535	-1.34756								0.4535	-2.38646
					0.454	5.36897								0.454	1.27679								0.454	-1.32885								0.454	-1.34856								0.454	-2.35672
					0.4545	5.50197								0.4545	1.25718								0.4545	-1.3181								0.4545	-1.35219								0.4545	-2.3222
					0.455	5.62968								0.455	1.24779								0.455	-1.30503								0.455	-1.36048								0.455	-2.27992
					0.4555	5.75061								0.4555	1.25068								0.4555	-1.28175								0.4555	-1.36411								0.4555	-2.23592
					0.456	5.86039								0.456	1.26763								0.456	-1.24916								0.456	-1.37329								0.456	-2.18573
					0.4565	5.95702								0.4565	1.29191								0.4565	-1.22399								0.4565	-1.38195								0.4565	-2.13282
					0.457	6.03888								0.457	1.32213								0.457	-1.20311								0.457	-1.3966								0.457	-2.07596
					0.4575	6.10562								0.4575	1.35666								0.4575	-1.17779								0.4575	-1.40474								0.4575	-2.01756
					0.458	6.15348								0.458	1.4003								0.458	-1.155								0.458	-1.40261								0.458	-1.95188
					0.4585	6.19081								0.4585	1.46119								0.4585	-1.14469								0.4585	-1.39448								0.4585	-1.88286
					0.459	6.21683								0.459	1.53503								0.459	-1.13487								0.459	-1.38506								0.459	-1.80952
					0.4595	6.23517								0.4595	1.6166								0.4595	-1.12269								0.4595	-1.37016								0.4595	-1.73606
					0.46	6.24418								0.46	1.70002								0.46	-1.11365								0.46	-1.36431								0.46	-1.65573
					0.4605	6.23941								0.4605	1.77966								0.4605	-1.10514								0.4605	-1.3653								0.4605	-1.57241
					0.461	6.22135								0.461	1.85021								0.461	-1.08123								0.461	-1.36235								0.461	-1.48797
					0.4615	6.18592								0.4615	1.91043								0.4615	-1.06715								0.4615	-1.371								0.4615	-1.40579
					0.462	6.13265								0.462	1.96858								0.462	-1.05021								0.462	-1.36538								0.462	-1.32342
					0.4625	6.06602								0.4625	2.02362								0.4625	-1.0329								0.4625	-1.36653								0.4625	-1.24419
					0.463	5.98463								0.463	2.0784								0.463	-1.00363								0.463	-1.35808								0.463	-1.16717
					0.4635	5.88727								0.4635	2.12772								0.4635	-0.971868								0.4635	-1.35272								0.4635	-1.09229
					0.464	5.7721								0.464	2.16852								0.464	-0.943605								0.464	-1.35443								0.464	-1.02279
					0.4645	5.63555								0.4645	2.19728								0.4645	-0.908002								0.4645	-1.36999								0.4645	-0.958337
					0.465	5.47106								0.465	2.22007								0.465	-0.862548								0.465	-1.38072								0.465	-0.900147
					0.4655	5.26877								0.4655	2.23916								0.4655	-0.814161								0.4655	-1.39668								0.4655	-0.846636
					0.466	5.03605								0.466	2.25289								0.466	-0.772458								0.466	-1.4161								0.466	-0.796587
					0.4665	4.78505								0.4665	2.25447								0.4665	-0.725063								0.4665	-1.45605								0.4665	-0.74385
					0.467	4.52596								0.467	2.24844								0.467	-0.665242								0.467	-1.50501								0.467	-0.684632
					0.4675	4.27222								0.4675	2.23668								0.4675	-0.62114								0.4675	-1.55286								0.4675	-0.614676
					0.468	4.04051								0.468	2.21891								0.468	-0.584598								0.468	-1.60654								0.468	-0.53626
					0.4685	3.83151								0.4685	2.19669								0.4685	-0.547875								0.4685	-1.65309								0.4685	-0.450221
					0.469	3.63464								0.469	2.16779								0.469	-0.505043								0.469	-1.68221								0.469	-0.359092
					0.4695	3.44791								0.4695	2.13376								0.4695	-0.456252								0.4695	-1.71624								0.4695	-0.260355
					0.47	3.26251								0.47	2.09428								0.47	-0.39745								0.47	-1.74807								0.47	-0.155605
					0.4705	3.07557								0.4705	2.05127								0.4705	-0.331969								0.4705	-1.77284								0.4705	-0.0522385
					0.471	2.89146								0.471	2.00989								0.471	-0.263561								0.471	-1.79676								0.471	0.0502243
					0.4715	2.71123								0.4715	1.96582								0.4715	-0.19166								0.4715	-1.8229								0.4715	0.151749
					0.472	2.53999								0.472	1.9211								0.472	-0.11975								0.472	-1.83901								0.472	0.248224
					0.4725	2.37534								0.4725	1.87484								0.4725	-0.0505667								0.4725	-1.85284								0.4725	0.338837
					0.473	2.22041								0.473	1.82457								0.473	0.0194626								0.473	-1.8549								0.473	0.428756
					0.4735	2.07291								0.4735	1.77539								0.4735	0.0902901								0.4735	-1.85381								0.4735	0.525118
					0.474	1.92672								0.474	1.73302								0.474	0.168285								0.474	-1.84773								0.474	0.629548
					0.4745	1.78284								0.4745	1.70089								0.4745	0.258899								0.4745	-1.84206								0.4745	0.734152
					0.475	1.64053								0.475	1.6818								0.475	0.363258								0.475	-1.82823								0.475	0.835881
					0.4755	1.50172								0.4755	1.66562								0.4755	0.480815								0.4755	-1.82187								0.4755	0.926002
					0.476	1.36887								0.476	1.64995								0.476	0.604387								0.476	-1.82186								0.476	1.0005
					0.4765	1.24168								0.4765	1.63248								0.4765	0.725001								0.4765	-1.8221								0.4765	1.05869
					0.477	1.12316								0.477	1.60976								0.477	0.83711								0.477	-1.81837								0.477	1.10326
					0.4775	1.01436								0.4775	1.58595								0.4775	0.945938								0.4775	-1.81561								0.4775	1.14561
					0.478	0.912684								0.478	1.56347								0.478	1.05071								0.478	-1.83007								0.478	1.1871
					0.4785	0.815322								0.4785	1.54811								0.4785	1.1511								0.4785	-1.85887								0.4785	1.23187
					0.479	0.727615								0.479	1.54017								0.479	1.24968								0.479	-1.87985								0.479	1.27878
					0.4795	0.64448								0.4795	1.53488								0.4795	1.34544								0.4795	-1.89883								0.4795	1.32666
					0.48	0.568647								0.48	1.53049								0.48	1.4346								0.48	-1.9191								0.48	1.37609
					0.4805	0.509575								0.4805	1.52392								0.4805	1.51593								0.4805	-1.92039								0.4805	1.4174
					0.481	0.464693								0.481	1.50916								0.481	1.59034								0.481	-1.92082								0.481	1.4469
					0.4815	0.431494								0.4815	1.48615								0.4815	1.66193								0.4815	-1.92394								0.4815	1.46113
					0.482	0.401681								0.482	1.45765								0.482	1.72639								0.482	-1.93259								0.482	1.46469
					0.4825	0.375152								0.4825	1.43113								0.4825	1.78685								0.4825	-1.94588								0.4825	1.46304
					0.483	0.352573								0.483	1.41036								0.483	1.84375								0.483	-1.95751								0.483	1.46274
					0.4835	0.328308								0.4835	1.40045								0.4835	1.89624								0.4835	-1.95891								0.4835	1.46541
					0.484	0.30118								0.484	1.39884								0.484	1.94458								0.484	-1.94992								0.484	1.46806
					0.4845	0.280911								0.4845	1.39963								0.4845	1.99148								0.4845	-1.94308								0.4845	1.45952
					0.485	0.26554								0.485	1.40227								0.485	2.03252								0.485	-1.92805								0.485	1.44718
					0.4855	0.252044								0.4855	1.41156								0.4855	2.06723								0.4855	-1.91493								0.4855	1.42603
					0.486	0.245313								0.486	1.42232								0.486	2.09187								0.486	-1.89409								0.486	1.396
					0.4865	0.244945								0.4865	1.43092								0.4865	2.10786								0.4865	-1.87953								0.4865	1.36063
					0.487	0.253171								0.487	1.43961								0.487	2.10969								0.487	-1.86928								0.487	1.32517
					0.4875	0.266545								0.4875	1.45125								0.4875	2.09865								0.4875	-1.86679								0.4875	1.29019
					0.488	0.287001								0.488	1.46412								0.488	2.08317								0.488	-1.88182								0.488	1.25989
					0.4885	0.307594								0.4885	1.48288								0.4885	2.05841								0.4885	-1.89127								0.4885	1.23197
					0.489	0.332986								0.489	1.50021								0.489	2.02776								0.489	-1.89102								0.489	1.2103
					0.4895	0.363196								0.4895	1.51687								0.4895	1.99266								0.4895	-1.88572								0.4895	1.19034
					0.49	0.401384								0.49	1.53118								0.49	1.95685								0.49	-1.86913								0.49	1.17492
					0.4905	0.445625								0.4905	1.53956								0.4905	1.93084								0.4905	-1.86192								0.4905	1.1584
					0.491	0.494744								0.491	1.5397								0.491	1.91891								0.491	-1.85313								0.491	1.14214
					0.4915	0.547432								0.4915	1.53264								0.4915	1.91766								0.4915	-1.84462								0.4915	1.12507
					0.492	0.600807								0.492	1.52033								0.492	1.92743								0.492	-1.84132								0.492	1.09989
					0.4925	0.654767								0.4925	1.50916								0.4925	1.942								0.4925	-1.84296								0.4925	1.06676
					0.493	0.705639								0.493	1.50181								0.493	1.95152								0.493	-1.83755								0.493	1.02673
					0.4935	0.751932								0.4935	1.49779								0.4935	1.96084								0.4935	-1.82962								0.4935	0.985189
					0.494	0.801813								0.494	1.49667								0.494	1.96713								0.494	-1.81297								0.494	0.943882
					0.4945	0.85103								0.4945	1.49094								0.4945	1.96911								0.4945	-1.78561								0.4945	0.907591
					0.495	0.903342								0.495	1.48244								0.495	1.96759								0.495	-1.74482								0.495	0.873387
					0.4955	0.964925								0.4955	1.46901								0.4955	1.96506								0.4955	-1.70743								0.4955	0.839236
					0.496	1.03239								0.496	1.45345								0.496	1.95952								0.496	-1.67735								0.496	0.800933
					0.4965	1.10163								0.4965	1.43933								0.4965	1.94941								0.4965	-1.65626								0.4965	0.756014
					0.497	1.16957								0.497	1.43093								0.497	1.92834								0.497	-1.64617								0.497	0.705533
					0.4975	1.2359								0.4975	1.42553								0.4975	1.89276								0.4975	-1.63678								0.4975	0.651218
					0.498	1.29644								0.498	1.42162								0.498	1.84197								0.498	-1.62908								0.498	0.597901
					0.4985	1.35194								0.4985	1.42012								0.4985	1.78186								0.4985	-1.62777								0.4985	0.553319
					0.499	1.3994								0.499	1.41936								0.499	1.7118								0.499	-1.62758								0.499	0.515254
					0.4995	1.44021								0.4995	1.41204								0.4995	1.64181								0.4995	-1.62732								0.4995	0.482155
					0.5	1.47424								0.5	1.40112								0.5	1.57512								0.5	-1.64147								0.5	0.454014
					0.5005	1.50356								0.5005	1.38884								0.5005	1.51202								0.5005	-1.65145								0.5005	0.43362
					0.501	1.53146								0.501	1.37738								0.501	1.45025								0.501	-1.66657								0.501	0.420003
					0.5015	1.55284								0.5015	1.36798								0.5015	1.38995								0.5015	-1.68508								0.5015	0.408918
					0.502	1.57327								0.502	1.36404								0.502	1.33326								0.502	-1.6897								0.502	0.39711
					0.5025	1.59205								0.5025	1.36414								0.5025	1.27712								0.5025	-1.68343								0.5025	0.381884
					0.503	1.61353								0.503	1.3654								0.503	1.21743								0.503	-1.67631								0.503	0.365505
					0.5035	1.63522								0.5035	1.36997								0.5035	1.15848								0.5035	-1.668								0.5035	0.346838
					0.504	1.66061								0.504	1.38019								0.504	1.10461								0.504	-1.66315								0.504	0.325903
					0.5045	1.68846								0.5045	1.39335								0.5045	1.05692								0.5045	-1.66069								0.5045	0.294573
					0.505	1.71322								0.505	1.40554								0.505	1.01472								0.505	-1.65463								0.505	0.251619
					0.5055	1.7354								0.5055	1.41576								0.5055	0.976279								0.5055	-1.65398								0.5055	0.200975
					0.506	1.75813								0.506	1.41989								0.506	0.944043								0.506	-1.66272								0.506	0.14835
					0.5065	1.78324								0.5065	1.42292								0.5065	0.911576								0.5065	-1.6605								0.5065	0.097889
					0.507	1.81206								0.507	1.42061								0.507	0.88089								0.507	-1.65544								0.507	0.0494509
					0.5075	1.84135								0.5075	1.4169								0.5075	0.851551								0.5075	-1.63989								0.5075	-0.0023675
					0.508	1.87057								0.508	1.41452								0.508	0.825395								0.508	-1.62407								0.508	-0.0580883
					0.5085	1.89969								0.5085	1.42286								0.5085	0.805563								0.5085	-1.59726								0.5085	-0.116303
					0.509	1.92798								0.509	1.44535								0.509	0.787428								0.509	-1.58445								0.509	-0.180017
					0.5095	1.95297								0.5095	1.47323								0.5095	0.770709								0.5095	-1.57537								0.5095	-0.243052
					0.51	1.97257								0.51	1.50663								0.51	0.75636								0.51	-1.5632								0.51	-0.301123
					0.5105	1.98845								0.5105	1.54284								0.5105	0.745853								0.5105	-1.56437								0.5105	-0.349885
					0.511	1.9977								0.511	1.57663								0.511	0.736458								0.511	-1.56582								0.511	-0.393601
					0.5115	2.00245								0.5115	1.60984								0.5115	0.727538								0.5115	-1.5534								0.5115	-0.432383
					0.512	1.99734								0.512	1.6351								0.512	0.722376								0.512	-1.53741								0.512	-0.475553
					0.5125	1.97659								0.5125	1.65208								0.5125	0.721657								0.5125	-1.53312								0.5125	-0.527038
					0.513	1.94252								0.513	1.66213								0.513	0.720564								0.513	-1.52951								0.513	-0.586896
					0.5135	1.90122								0.5135	1.66658								0.5135	0.721545								0.5135	-1.51397								0.5135	-0.656492
					0.514	1.85626								0.514	1.66855								0.514	0.718527								0.514	-1.49135								0.514	-0.733101
					0.5145	1.81424								0.5145	1.67185								0.5145	0.71752								0.5145	-1.47743								0.5145	-0.809015
					0.515	1.77759								0.515	1.67665								0.515	0.717057								0.515	-1.46937								0.515	-0.880945
					0.5155	1.74405								0.5155	1.68265								0.5155	0.716876								0.5155	-1.4597								0.5155	-0.949057
					0.516	1.70765								0.516	1.6925								0.516	0.715073								0.516	-1.44872								0.516	-1.01478
					0.5165	1.666								0.5165	1.70149								0.5165	0.711564								0.5165	-1.43618								0.5165	-1.07417
					0.517	1.6198								0.517	1.70475								0.517	0.704091								0.517	-1.42003								0.517	-1.12976
					0.5175	1.56891								0.5175	1.69996								0.5175	0.692326								0.5175	-1.40287								0.5175	-1.18013
					0.518	1.51572								0.518	1.68889								0.518	0.679096								0.518	-1.38613								0.518	-1.22826
					0.5185	1.46112								0.5185	1.66455								0.5185	0.671982								0.5185	-1.36933								0.5185	-1.26834
					0.519	1.40331								0.519	1.63681								0.519	0.669909								0.519	-1.34468								0.519	-1.30578
					0.5195	1.34238								0.5195	1.61144								0.5195	0.67132								0.5195	-1.32282								0.5195	-1.34141
					0.52	1.27749								0.52	1.58534								0.52	0.670843								0.52	-1.30947								0.52	-1.37651
					0.5205	1.21243								0.5205	1.56666								0.5205	0.669526								0.5205	-1.29867								0.5205	-1.40995
					0.521	1.15127								0.521	1.55343								0.521	0.66478								0.521	-1.27936								0.521	-1.43623
					0.5215	1.09566								0.5215	1.5436								0.5215	0.660891								0.5215	-1.25997								0.5215	-1.45865
					0.522	1.04496								0.522	1.53158								0.522	0.659363								0.522	-1.24868								0.522	-1.4779
					0.5225	0.999077								0.5225	1.51928								0.5225	0.660502								0.5225	-1.23408								0.5225	-1.50122
					0.523	0.951773								0.523	1.50963								0.523	0.659313								0.523	-1.21187								0.523	-1.52952
					0.5235	0.896699								0.5235	1.50298								0.5235	0.65833								0.5235	-1.20043								0.5235	-1.56152
					0.524	0.832385								0.524	1.49443								0.524	0.65436								0.524	-1.17178								0.524	-1.59448
					0.5245	0.761489								0.5245	1.48598								0.5245	0.64696								0.5245	-1.13872								0.5245	-1.63016
					0.525	0.692391								0.525	1.4791								0.525	0.629472								0.525	-1.11874								0.525	-1.66995
					0.5255	0.628768								0.5255	1.47583								0.5255	0.61352								0.5255	-1.09062								0.5255	-1.71263
					0.526	0.572429								0.526	1.48084								0.526	0.598812								0.526	-1.06301								0.526	-1.75356
					0.5265	0.520178								0.5265	1.49408								0.5265	0.588661								0.5265	-1.03051								0.5265	-1.79179
					0.527	0.469436								0.527	1.51605								0.527	0.592242								0.527	-0.989004								0.527	-1.82287
					0.5275	0.419177								0.5275	1.54289								0.5275	0.605605								0.5275	-0.943241								0.5275	-1.84424
					0.528	0.373077								0.528	1.57146								0.528	0.621425								0.528	-0.900888								0.528	-1.85771
					0.5285	0.32551								0.5285	1.59555								0.5285	0.634165								0.5285	-0.856674								0.5285	-1.86786
					0.529	0.280204								0.529	1.61709								0.529	0.641997								0.529	-0.819384								0.529	-1.88266
					0.5295	0.239494								0.5295	1.63542								0.5295	0.642385								0.5295	-0.787678								0.5295	-1.89937
					0.53	0.197819								0.53	1.64947								0.53	0.637333								0.53	-0.750534								0.53	-1.91861
					0.5305	0.157117								0.5305	1.65948								0.5305	0.630653								0.5305	-0.720772								0.5305	-1.94101
					0.531	0.117475								0.531	1.66748								0.531	0.621508								0.531	-0.672279								0.531	-1.95818
					0.5315	0.0792866								0.5315	1.66537								0.5315	0.61267								0.5315	-0.622894								0.5315	-1.9635
					0.532	0.0490403								0.532	1.65383								0.532	0.608661								0.532	-0.568096								0.532	-1.95791
					0.5325	0.0235481								0.5325	1.63514								0.5325	0.613916								0.5325	-0.512045								0.5325	-1.94844
					0.533	0.00289345								0.533	1.61638								0.533	0.630755								0.533	-0.463259								0.533	-1.93227
					0.5335	-0.0121403								0.5335	1.59386								0.5335	0.657126								0.5335	-0.40387								0.5335	-1.91324
					0.534	-0.0221405								0.534	1.56516								0.534	0.687067								0.534	-0.341457								0.534	-1.89843
					0.5345	-0.0278769								0.5345	1.53652								0.5345	0.717112								0.5345	-0.297207								0.5345	-1.88657
					0.535	-0.0307007								0.535	1.50931								0.535	0.7435								0.535	-0.249416								0.535	-1.8705
					0.5355	-0.0302992								0.5355	1.48983								0.5355	0.758592								0.5355	-0.192186								0.5355	-1.84478
					0.536	-0.0285549								0.536	1.47678								0.536	0.76536								0.536	-0.116497								0.536	-1.81146
					0.5365	-0.0261888								0.5365	1.47118								0.5365	0.765338								0.5365	-0.0446625								0.5365	-1.76564
					0.537	-0.0261965								0.537	1.46934								0.537	0.766439								0.537	0.0223427								0.537	-1.70964
					0.5375	-0.0240812								0.5375	1.46407								0.5375	0.771154								0.5375	0.0876961								0.5375	-1.64471
					0.538	-0.0239954								0.538	1.4579								0.538	0.781305								0.538	0.136541								0.538	-1.57463
					0.5385	-0.0284615								0.5385	1.44965								0.5385	0.799715								0.5385	0.182037								0.5385	-1.49867
					0.539	-0.0333185								0.539	1.4419								0.539	0.81952								0.539	0.209385								0.539	-1.42133
					0.5395	-0.0363169								0.5395	1.43615								0.5395	0.84032								0.5395	0.226416								0.5395	-1.34534
					0.54	-0.0356398								0.54	1.43351								0.54	0.863525								0.54	0.254805								0.54	-1.27111
					0.5405	-0.0303516								0.5405	1.43293								0.5405	0.883706								0.5405	0.282583								0.5405	-1.19547
					0.541	-0.0245838								0.541	1.42753								0.541	0.90651								0.541	0.305731								0.541	-1.11535
					0.5415	-0.0165844								0.5415	1.42128								0.5415	0.929165								0.5415	0.343369								0.5415	-1.03047
					0.542	-0.0132818								0.542	1.40914								0.542	0.954203								0.542	0.389585								0.542	-0.937519
					0.5425	-0.00956345								0.5425	1.39145								0.5425	0.980908								0.5425	0.444342								0.5425	-0.840332
					0.543	-0.00357914								0.543	1.37193								0.543	1.00798								0.543	0.498993								0.543	-0.739276
					0.5435	0.00136948								0.5435	1.35432								0.5435	1.03529								0.5435	0.538509								0.5435	-0.632967
					0.544	0.00489235								0.544	1.34048								0.544	1.06482								0.544	0.576187								0.544	-0.52235
					0.5445	0.00771809								0.5445	1.33445								0.5445	1.1023								0.5445	0.616726								0.5445	-0.410444
					0.545	0.0101051								0.545	1.33578								0.545	1.14968								0.545	0.660027								0.545	-0.301386
					0.5455	0.0140333								0.5455	1.33895								0.5455	1.20345								0.5455	0.7213								0.5455	-0.198844
					0.546	0.020319								0.546	1.34107								0.546	1.26477								0.546	0.812014								0.546	-0.10607
					0.5465	0.0249367								0.5465	1.34138								0.5465	1.3257								0.5465	0.924225								0.5465	-0.0247593
					0.547	0.0250578								0.547	1.33961								0.547	1.37756								0.547	1.04828								0.547	0.0487976
					0.5475	0.0172644								0.5475	1.33654								0.5475	1.42101								0.5475	1.17473								0.5475	0.115659
					0.548	0.00308418								0.548	1.33837								0.548	1.45406								0.548	1.30222								0.548	0.171655
					0.5485	-0.0102854								0.5485	1.34598								0.5485	1.47932								0.5485	1.43914								0.5485	0.220449
					0.549	-0.022481								0.549	1.35742								0.549	1.50182								0.549	1.57115								0.549	0.264008
					0.5495	-0.0355272								0.5495	1.37105								0.5495	1.52832								0.5495	1.70187								0.5495	0.305793
					0.55	-0.0491991								0.55	1.38549								0.55	1.55643								0.55	1.82682								0.55	0.34857
					0.5505	-0.0584803								0.5505	1.39623								0.5505	1.58791								0.5505	1.94516								0.5505	0.392506
					0.551	-0.0614376								0.551	1.40352								0.551	1.61755								0.551	2.07177								0.551	0.434186
					0.5515	-0.0582132								0.5515	1.40914								0.5515	1.64279								0.5515	2.19011								0.5515	0.464558
					0.552	-0.0517092								0.552	1.41645								0.552	1.66795								0.552	2.31502								0.552	0.484163
					0.5525	-0.0497904								0.5525	1.42306								0.5525	1.69425								0.5525	2.44588								0.5525	0.500256
					0.553	-0.0538702								0.553	1.42631								0.553	1.72637								0.553	2.57947								0.553	0.509166
					0.5535	-0.0611868								0.5535	1.42313								0.5535	1.7568								0.5535	2.72317								0.5535	0.507681
					0.554	-0.0745859								0.554	1.41086								0.554	1.78905								0.554	2.86403								0.554	0.500112
					0.5545	-0.0889664								0.5545	1.38873								0.5545	1.82488								0.5545	3.01015								0.5545	0.489179
					0.555	-0.100021								0.555	1.35852								0.555	1.85828								0.555	3.15558								0.555	0.482611
					0.5555	-0.107851								0.5555	1.32977								0.5555	1.88799								0.5555	3.31435								0.5555	0.486665
					0.556	-0.116228								0.556	1.30482								0.556	1.92068								0.556	3.46447								0.556	0.500656
					0.5565	-0.126136								0.5565	1.29581								0.5565	1.95694								0.5565	3.60471								0.5565	0.517167
					0.557	-0.132706								0.557	1.30019								0.557	2.00096								0.557	3.73179								0.557	0.532292
					0.5575	-0.135612								0.5575	1.3095								0.5575	2.05276								0.5575	3.83639								0.5575	0.544302
					0.558	-0.135769								0.558	1.31788								0.558	2.11671								0.558	3.9338								0.558	0.553207
					0.5585	-0.136046								0.5585	1.32285								0.5585	2.1966								0.5585	4.02501								0.5585	0.561609
					0.559	-0.141263								0.559	1.32589								0.559	2.2845								0.559	4.125								0.559	0.577624
					0.5595	-0.149793								0.5595	1.32878								0.5595	2.37609								0.5595	4.22746								0.5595	0.597705
					0.56	-0.166297								0.56	1.33237								0.56	2.47044								0.56	4.31039								0.56	0.617965
					0.5605	-0.191355								0.5605	1.33547								0.5605	2.57049								0.5605	4.38743								0.5605	0.630316
					0.561	-0.216419								0.561	1.33714								0.561	2.67097								0.561	4.44495								0.561	0.63231
					0.5615	-0.234628								0.5615	1.33273								0.5615	2.78054								0.5615	4.50165								0.5615	0.62316
					0.562	-0.243661								0.562	1.32448								0.562	2.8983								0.562	4.55046								0.562	0.60612
					0.5625	-0.246412								0.5625	1.31814								0.5625	3.02178								0.5625	4.59395								0.5625	0.585234
					0.563	-0.24496								0.563	1.31787								0.563	3.15235								0.563	4.62242								0.563	0.562341
					0.5635	-0.242608								0.5635	1.32706								0.5635	3.28933								0.5635	4.64966								0.5635	0.535717
					0.564	-0.243623								0.564	1.34095								0.564	3.43712								0.564	4.67149								0.564	0.507069
					0.5645	-0.249687								0.5645	1.3509								0.5645	3.59853								0.5645	4.69016								0.5645	0.476072
					0.565	-0.262157								0.565	1.35465								0.565	3.77802								0.565	4.70136								0.565	0.444974
					0.5655	-0.272765								0.5655	1.35888								0.5655	3.9724								0.5655	4.69362								0.5655	0.411105
					0.566	-0.273004								0.566	1.36101								0.566	4.1695								0.566	4.6854								0.566	0.383694
					0.5665	-0.264779								0.5665	1.36673								0.5665	4.36364								0.5665	4.67686								0.5665	0.362364
					0.567	-0.248115								0.567	1.37125								0.567	4.54228								0.567	4.66242								0.567	0.343632
					0.5675	-0.228933								0.5675	1.37539								0.5675	4.70277								0.5675	4.63972								0.5675	0.325989
					0.568	-0.206849								0.568	1.37649								0.568	4.84781								0.568	4.61906								0.568	0.301357
					0.5685	-0.181133								0.5685	1.37725								0.5685	4.98069								0.5685	4.58061								0.5685	0.271545
					0.569	-0.154509								0.569	1.38023								0.569	5.10787								0.569	4.54192								0.569	0.240112
					0.5695	-0.133486								0.5695	1.38421								0.5695	5.23169								0.5695	4.5026								0.5695	0.208341
					0.57	-0.118774								0.57	1.39233								0.57	5.34456								0.57	4.44861								0.57	0.178569
					0.5705	-0.103972								0.5705	1.39948								0.5705	5.44302								0.5705	4.3852								0.5705	0.15102
					0.571	-0.0864963								0.571	1.40426								0.571	5.52546								0.571	4.32423								0.571	0.125583
					0.5715	-0.063694								0.5715	1.40176								0.5715	5.59256								0.5715	4.25852								0.5715	0.0994349
					0.572	-0.0353174								0.572	1.39661								0.572	5.65032								0.572	4.17891								0.572	0.0683403
					0.5725	-0.00204086								0.5725	1.39321								0.5725	5.69613								0.5725	4.07959								0.5725	0.0403032
					0.573	0.0304356								0.573	1.39188								0.573	5.73291								0.573	3.97368								0.573	0.0147648
					0.5735	0.0606794								0.5735	1.38981								0.5735	5.7651								0.5735	3.8553								0.5735	-0.00787353
					0.574	0.0908871								0.574	1.38568								0.574	5.7932								0.574	3.72026								0.574	-0.0212231
					0.5745	0.124286								0.5745	1.38061								0.5745	5.81279								0.5745	3.58668								0.5745	-0.0287819
					0.575	0.163866								0.575	1.3751								0.575	5.82373								0.575	3.44727								0.575	-0.0299463
					0.5755	0.210939								0.5755	1.37094								0.5755	5.8279								0.5755	3.30199								0.5755	-0.0270586
					0.576	0.263234								0.576	1.36782								0.576	5.82369								0.576	3.15649								0.576	-0.0260172
					0.5765	0.321889								0.5765	1.36881								0.5765	5.80883								0.5765	3.02368								0.5765	-0.0265741
					0.577	0.380237								0.577	1.3736								0.577	5.77578								0.577	2.89577								0.577	-0.0240402
					0.5775	0.433522								0.5775	1.38207								0.5775	5.71788								0.5775	2.77237								0.5775	-0.0160551
					0.578	0.482922								0.578	1.39443								0.578	5.63083								0.578	2.667								0.578	-0.00159073
					0.5785	0.528178								0.5785	1.40891								0.5785	5.51262								0.5785	2.56259								0.5785	0.0241976
					0.579	0.572616								0.579	1.42307								0.579	5.36881								0.579	2.45733								0.579	0.0592661
					0.5795	0.618439								0.5795	1.43111								0.5795	5.20182								0.5795	2.34416								0.5795	0.0950766
					0.58	0.66586								0.58	1.42961								0.58	5.00752								0.58	2.22826								0.58	0.131255
					0.5805	0.711534								0.5805	1.42411								0.5805	4.77963								0.5805	2.12821								0.5805	0.165345
					0.581	0.752987								0.581	1.41604								0.581	4.51351								0.581	2.03073								0.581	0.197335
					0.5815	0.794908								0.5815	1.4096								0.5815	4.20264								0.5815	1.94786								0.5815	0.220463
					0.582	0.84029								0.582	1.40837								0.582	3.85217								0.582	1.86957								0.582	0.236824
					0.5825	0.886674								0.5825	1.41108								0.5825	3.46683								0.5825	1.79811								0.5825	0.249019
					0.583	0.934413								0.583	1.4095								0.583	3.06545								0.583	1.7291								0.583	0.254591
					0.5835	0.982287								0.5835	1.40372								0.5835	2.67073								0.5835	1.66159								0.5835	0.260265
					0.584	1.03261								0.584	1.39423								0.584	2.29373								0.584	1.5973								0.584	0.268696
					0.5845	1.08003								0.5845	1.38064								0.5845	1.93391								0.5845	1.53354								0.5845	0.279531
					0.585	1.12579								0.585	1.36265								0.585	1.59507								0.585	1.4708								0.585	0.290013
					0.5855	1.16829								0.5855	1.34684								0.5855	1.27952								0.5855	1.42061								0.5855	0.297779
					0.586	1.21046								0.586	1.32935								0.586	0.998499								0.586	1.38066								0.586	0.29659
					0.5865	1.25286								0.5865	1.31255								0.5865	0.757432								0.5865	1.33521								0.5865	0.284372
					0.587	1.29617								0.587	1.29978								0.587	0.567491								0.587	1.29554								0.587	0.262198
					0.5875	1.34238								0.5875	1.28726								0.5875	0.424486								0.5875	1.24803								0.5875	0.235622
					0.588	1.39211								0.588	1.28186								0.588	0.319653								0.588	1.19545								0.588	0.213276
					0.5885	1.44209								0.5885	1.28069								0.5885	0.241884								0.5885	1.14727								0.5885	0.196705
					0.589	1.48653								0.589	1.28418								0.589	0.178403								0.589	1.10933								0.589	0.185434
					0.5895	1.5238								0.5895	1.29686								0.5895	0.123822								0.5895	1.08159								0.5895	0.173993
					0.59	1.55316								0.59	1.3139								0.59	0.0781803								0.59	1.0654								0.59	0.159865
					0.5905	1.5769								0.5905	1.32943								0.5905	0.035552								0.5905	1.0494								0.5905	0.136285
					0.591	1.59571								0.591	1.34629								0.591	-0.000734329								0.591	1.02812								0.591	0.106371
					0.5915	1.61718								0.5915	1.36567								0.5915	-0.0305042								0.5915	1.02585								0.5915	0.0683117
					0.592	1.64353								0.592	1.3863								0.592	-0.0527878								0.592	1.02933								0.592	0.0239029
					0.5925	1.67609								0.5925	1.40512								0.5925	-0.0617199								0.5925	1.0364								0.5925	-0.0273857
					0.593	1.71861								0.593	1.41853								0.593	-0.0630579								0.593	1.04339								0.593	-0.0777979
					0.5935	1.76481								0.5935	1.42427								0.5935	-0.0580502								0.5935	1.04769								0.5935	-0.127553
					0.594	1.81169								0.594	1.41913								0.594	-0.0489731								0.594	1.05242								0.594	-0.176244
					0.5945	1.85438								0.5945	1.41291								0.5945	-0.0357428								0.5945	1.05461								0.5945	-0.217581
					0.595	1.89404								0.595	1.40633								0.595	-0.0248156								0.595	1.06336								0.595	-0.253692
					0.5955	1.92916								0.5955	1.39486								0.5955	-0.012063								0.5955	1.06892								0.5955	-0.285599
					0.596	1.96269								0.596	1.37917								0.596	0.00169849								0.596	1.06841								0.596	-0.314817
					0.5965	1.99284								0.5965	1.36236								0.5965	0.0176477								0.5965	1.07944								0.5965	-0.342002
					0.597	2.01843								0.597	1.34635								0.597	0.0420494								0.597	1.09644								0.597	-0.371306
					0.5975	2.03635								0.5975	1.33391								0.5975	0.0720091								0.5975	1.10751								0.5975	-0.401832
					0.598	2.04543								0.598	1.32695								0.598	0.107476								0.598	1.10726								0.598	-0.429975
					0.5985	2.05041								0.5985	1.32162								0.5985	0.142544								0.5985	1.11397								0.5985	-0.460815
					0.599	2.04851								0.599	1.3127								0.599	0.175343								0.599	1.12583								0.599	-0.494876
					0.5995	2.04266								0.5995	1.29645								0.5995	0.205473								0.5995	1.12992								0.5995	-0.532328
					0.6	2.03477								0.6	1.27753								0.6	0.237139								0.6	1.14584								0.6	-0.567141
					0.6005	2.02259								0.6005	1.25185								0.6005	0.274461								0.6005	1.1577								0.6005	-0.602438
					0.601	2.00469								0.601	1.22553								0.601	0.317219								0.601	1.16899								0.601	-0.643173
					0.6015	1.98318								0.6015	1.1986								0.6015	0.366273								0.6015	1.18684								0.6015	-0.687827
					0.602	1.95687								0.602	1.17529								0.602	0.416785								0.602	1.21371								0.602	-0.738317
					0.6025	1.93246								0.6025	1.15352								0.6025	0.465432								0.6025	1.23336								0.6025	-0.799489
					0.603	1.91545								0.603	1.13428								0.603	0.510601								0.603	1.23873								0.603	-0.865782
					0.6035	1.90754								0.6035	1.11538								0.6035	0.546543								0.6035	1.23594								0.6035	-0.928878
					0.604	1.90353								0.604	1.0955								0.604	0.574361								0.604	1.23297								0.604	-0.99018
					0.6045	1.89391								0.6045	1.07742								0.6045	0.59893								0.6045	1.24113								0.6045	-1.05452
					0.605	1.87773								0.605	1.062								0.605	0.621181								0.605	1.24261								0.605	-1.12862
					0.6055	1.851								0.6055	1.04879								0.6055	0.646007								0.6055	1.25359								0.6055	-1.21277
					0.606	1.82194								0.606	1.03857								0.606	0.679611								0.606	1.2705								0.606	-1.30415
					0.6065	1.79666								0.6065	1.03351								0.6065	0.722468								0.6065	1.29272								0.6065	-1.40351
					0.607	1.77662								0.607	1.03048								0.607	0.770965								0.607	1.31274								0.607	-1.50145
					0.6075	1.75767								0.6075	1.02588								0.6075	0.816945								0.6075	1.34427								0.6075	-1.59254
					0.608	1.73966								0.608	1.02712								0.608	0.856812								0.608	1.37053								0.608	-1.67331
					0.6085	1.72402								0.6085	1.02744								0.6085	0.891858								0.6085	1.38399								0.6085	-1.74514
					0.609	1.7076								0.609	1.02696								0.609	0.922573								0.609	1.39086								0.609	-1.80748
					0.6095	1.69564								0.6095	1.02814								0.6095	0.952106								0.6095	1.3916								0.6095	-1.86439
					0.61	1.69003								0.61	1.02896								0.61	0.989897								0.61	1.39541								0.61	-1.91632
					0.6105	1.68564								0.6105	1.03028								0.6105	1.03068								0.6105	1.404								0.6105	-1.97111
					0.611	1.67878								0.611	1.02929								0.611	1.07443								0.611	1.40779								0.611	-2.02556
					0.6115	1.66988								0.6115	1.02546								0.6115	1.12429								0.6115	1.41859								0.6115	-2.076
					0.612	1.65655								0.612	1.01407								0.612	1.17971								0.612	1.43849								0.612	-2.12081
					0.6125	1.63613								0.6125	1.00214								0.6125	1.24671								0.6125	1.45334								0.6125	-2.16047
					0.613	1.61535								0.613	0.995555								0.613	1.33123								0.613	1.47015								0.613	-2.19525
					0.6135	1.59554								0.6135	0.998143								0.6135	1.43016								0.6135	1.49182								0.6135	-2.2249
					0.614	1.5834								0.614	1.00518								0.614	1.54215								0.614	1.51435								0.614	-2.24837
					0.6145	1.57265								0.6145	1.0099								0.6145	1.66094								0.6145	1.52628								0.6145	-2.26485
					0.615	1.56219								0.615	1.00994								0.615	1.7811								0.615	1.53397								0.615	-2.27386
					0.6155	1.55215								0.6155	1.00371								0.6155	1.90255								0.6155	1.55394								0.6155	-2.27936
					0.616	1.53948								0.616	0.996339								0.616	2.03222								0.616	1.56463								0.616	-2.28579
					0.6165	1.52686								0.6165	0.992913								0.6165	2.1758								0.6165	1.57558								0.6165	-2.29642
					0.617	1.51512								0.617	0.998603								0.617	2.33657								0.617	1.59289								0.617	-2.31481
					0.6175	1.5031								0.6175	1.01438								0.6175	2.51469								0.6175	1.6179								0.6175	-2.34025
					0.618	1.48967								0.618	1.04085								0.618	2.70541								0.618	1.64149								0.618	-2.36986
					0.6185	1.47772								0.6185	1.0691								0.6185	2.8938								0.6185	1.65833								0.6185	-2.39445
					0.619	1.46185								0.619	1.09359								0.619	3.06896								0.619	1.6936								0.619	-2.41095
					0.6195	1.44662								0.6195	1.10811								0.6195	3.22775								0.6195	1.71011								0.6195	-2.42305
					0.62	1.43173								0.62	1.11434								0.62	3.37019								0.62	1.72433								0.62	-2.43063
					0.6205	1.41684								0.6205	1.11205								0.6205	3.50098								0.6205	1.74538								0.6205	-2.43198
					0.621	1.40464								0.621	1.1085								0.621	3.61898								0.621	1.75873								0.621	-2.43249
					0.6215	1.39733								0.6215	1.11018								0.6215	3.73265								0.6215	1.7598								0.6215	-2.43082
					0.622	1.39568								0.622	1.12138								0.622	3.83784								0.622	1.76773								0.622	-2.43215
					0.6225	1.39597								0.6225	1.13781								0.6225	3.93742								0.6225	1.78381								0.6225	-2.43329
					0.623	1.39638								0.623	1.16075								0.623	4.03326								0.623	1.80588								0.623	-2.43856
					0.6235	1.39358								0.6235	1.18548								0.6235	4.12207								0.6235	1.82861								0.6235	-2.44639
					0.624	1.38681								0.624	1.20201								0.624	4.20871								0.624	1.84309								0.624	-2.4529
					0.6245	1.37513								0.6245	1.20859								0.6245	4.29353								0.6245	1.86749								0.6245	-2.45691
					0.625	1.35912								0.625	1.20622								0.625	4.37799								0.625	1.90175								0.625	-2.45653
					0.6255	1.34502								0.6255	1.19834								0.6255	4.46328								0.6255	1.91927								0.6255	-2.4505
					0.626	1.33261								0.626	1.18936								0.626	4.55112								0.626	1.92569								0.626	-2.43778
					0.6265	1.32366								0.6265	1.1886								0.6265	4.64022								0.6265	1.92151								0.6265	-2.42266
					0.627	1.31248								0.627	1.19725								0.627	4.7141								0.627	1.9264								0.627	-2.39826
					0.6275	1.30559								0.6275	1.21433								0.6275	4.77304								0.6275	1.93365								0.6275	-2.36192
					0.628	1.30045								0.628	1.2319								0.628	4.82165								0.628	1.9365								0.628	-2.3141
					0.6285	1.29593								0.6285	1.23956								0.6285	4.86436								0.6285	1.94084								0.6285	-2.2457
					0.629	1.29406								0.629	1.23338								0.629	4.90548								0.629	1.94049								0.629	-2.1561
					0.6295	1.30102								0.6295	1.2142								0.6295	4.94649								0.6295	1.94827								0.6295	-2.05005
					0.63	1.30711								0.63	1.18783								0.63	4.99016								0.63	1.95978								0.63	-1.93322
					0.6305	1.31241								0.6305	1.15259								0.6305	5.02767								0.6305	1.96603								0.6305	-1.81186
					0.631	1.31976								0.631	1.12258								0.631	5.05553								0.631	1.9774								0.631	-1.70007
					0.6315	1.32584								0.6315	1.09582								0.6315	5.07773								0.6315	1.98446								0.6315	-1.60503
					0.632	1.32216								0.632	1.07035								0.632	5.08749								0.632	1.98275								0.632	-1.52432
					0.6325	1.3179								0.6325	1.05066								0.6325	5.09111								0.6325	1.9905								0.6325	-1.45734
					0.633	1.31465								0.633	1.03359								0.633	5.08622								0.633	1.98918								0.633	-1.3996
					0.6335	1.31533								0.6335	1.01909								0.6335	5.06801								0.6335	1.99979								0.6335	-1.34642
					0.634	1.31882								0.634	0.998788								0.634	5.03658								0.634	2.02422								0.634	-1.29839
					0.6345	1.32524								0.6345	0.978256								0.6345	4.99348								0.6345	2.04907								0.6345	-1.25447
					0.635	1.32571								0.635	0.962066								0.635	4.94283								0.635	2.06589								0.635	-1.22031
					0.6355	1.32256								0.6355	0.94896								0.6355	4.88855								0.6355	2.09436								0.6355	-1.19878
					0.636	1.32045								0.636	0.942927								0.636	4.82913								0.636	2.12917								0.636	-1.18617
					0.6365	1.32226								0.6365	0.941589								0.6365	4.75912								0.6365	2.1451								0.6365	-1.18153
					0.637	1.3265								0.637	0.942751								0.637	4.67856								0.637	2.15876								0.637	-1.18364
					0.6375	1.33509								0.6375	0.942155								0.6375	4.5856								0.6375	2.17838								0.6375	-1.18777
					0.638	1.34059								0.638	0.942902								0.638	4.48281								0.638	2.19723								0.638	-1.19574
					0.6385	1.33503								0.6385	0.944725								0.6385	4.37639								0.6385	2.21294								0.6385	-1.2014
					0.639	1.31777								0.639	0.95052								0.639	4.27133								0.639	2.21765								0.639	-1.20246
					0.6395	1.29094								0.6395	0.960153								0.6395	4.16807								0.6395	2.24001								0.6395	-1.20131
					0.64	1.26115								0.64	0.966113								0.64	4.06564								0.64	2.26084								0.64	-1.20002
					0.6405	1.23593								0.6405	0.966526								0.6405	3.96239								0.6405	2.28072								0.6405	-1.1985
					0.641	1.21989								0.641	0.958167								0.641	3.8512								0.641	2.30213								0.641	-1.20114
					0.6415	1.20924								0.6415	0.942279								0.6415	3.73344								0.6415	2.31954								0.6415	-1.21001
					0.642	1.19918								0.642	0.930221								0.642	3.61262								0.642	2.33058								0.642	-1.21974
					0.6425	1.18667								0.6425	0.928109								0.6425	3.49186								0.6425	2.33651								0.6425	-1.23409
					0.643	1.17136								0.643	0.941022								0.643	3.36998								0.643	2.34644								0.643	-1.24863
					0.6435	1.15502								0.6435	0.964388								0.6435	3.24287								0.6435	2.34395								0.6435	-1.26429
					0.644	1.14064								0.644	0.990303								0.644	3.11821								0.644	2.35704								0.644	-1.27651
					0.6445	1.12944								0.6445	1.00519								0.6445	2.99727								0.6445	2.38004								0.6445	-1.28074
					0.645	1.12355								0.645	1.00475								0.645	2.88355								0.645	2.39786								0.645	-1.27941
					0.6455	1.12003								0.6455	0.998417								0.6455	2.77133								0.6455	2.41768								0.6455	-1.27705
					0.646	1.11569								0.646	0.995424								0.646	2.65847								0.646	2.44002								0.646	-1.27258
					0.6465	1.1071								0.6465	0.997401								0.6465	2.54444								0.6465	2.44942								0.6465	-1.2617
					0.647	1.09529								0.647	1.00148								0.647	2.43381								0.647	2.45054								0.647	-1.24853
					0.6475	1.08203								0.6475	1.00735								0.6475	2.33322								0.6475	2.44957								0.6475	-1.22772
					0.648	1.06724								0.648	1.01428								0.648	2.24931								0.648	2.44867								0.648	-1.19951
					0.6485	1.05324								0.6485	1.01676								0.6485	2.17435								0.6485	2.4492								0.6485	-1.15956
					0.649	1.04134								0.649	1.01745								0.649	2.1105								0.649	2.45387								0.649	-1.11913
					0.6495	1.03226								0.6495	1.018								0.6495	2.06021								0.6495	2.46206								0.6495	-1.07739
					0.65	1.02305								0.65	1.01953								0.65	2.01747								0.65	2.47517								0.65	-1.03224
					0.6505	1.01192								0.6505	1.02335								0.6505	1.97446								0.6505	2.48342								0.6505	-0.988172
					0.651	0.995544								0.651	1.02616								0.651	1.92912								0.651	2.48826								0.651	-0.943258
					0.6515	0.976283								0.6515	1.02567								0.6515	1.88117								0.6515	2.48931								0.6515	-0.901555
					0.652	0.958808								0.652	1.02352								0.652	1.8346								0.652	2.48996								0.652	-0.858294
					0.6525	0.947294								0.6525	1.02362								0.6525	1.79163								0.6525	2.49146								0.6525	-0.814254
					0.653	0.940929								0.653	1.02353								0.653	1.75578								0.653	2.48759								0.653	-0.76683
					0.6535	0.936426								0.6535	1.02407								0.6535	1.72463								0.6535	2.485								0.6535	-0.711898
					0.654	0.925816								0.654	1.0246								0.654	1.69125								0.654	2.49268								0.654	-0.65484
					0.6545	0.90701								0.6545	1.02236								0.6545	1.65124								0.6545	2.50628								0.6545	-0.599709
					0.655	0.879574								0.655	1.01948								0.655	1.60677								0.655	2.53224								0.655	-0.549803
					0.6555	0.843499								0.6555	1.01327								0.6555	1.56001								0.6555	2.54948								0.6555	-0.505441
					0.656	0.811895								0.656	1.00468								0.656	1.51411								0.656	2.5604								0.656	-0.465622
					0.6565	0.79318								0.6565	0.99221								0.6565	1.47968								0.6565	2.56536								0.6565	-0.423771
					0.657	0.779924								0.657	0.977632								0.657	1.45513								0.657	2.57314								0.657	-0.378379
					0.6575	0.7782								0.6575	0.960039								0.6575	1.44072								0.6575	2.57938								0.6575	-0.332278
					0.658	0.779615								0.658	0.939893								0.658	1.43361								0.658	2.5916								0.658	-0.288833
					0.6585	0.773853								0.6585	0.92345								0.6585	1.42629								0.6585	2.59914								0.6585	-0.243353
					0.659	0.759523								0.659	0.910149								0.659	1.41384								0.659	2.60386								0.659	-0.198179
					0.6595	0.740182								0.6595	0.898746								0.6595	1.39572								0.6595	2.61516								0.6595	-0.149268
					0.66	0.709777								0.66	0.893057								0.66	1.37481								0.66	2.63183								0.66	-0.102701
					0.6605	0.67751								0.6605	0.891952								0.6605	1.35563								0.6605	2.65011								0.6605	-0.0569076
					0.661	0.6406								0.661	0.89749								0.661	1.34222								0.661	2.67566								0.661	-0.0204439
					0.6615	0.60384								0.6615	0.908386								0.6615	1.33461								0.6615	2.69739								0.6615	0.012434
					0.662	0.577307								0.662	0.918111								0.662	1.3349								0.662	2.71549								0.662	0.0419436
					0.6625	0.559396								0.6625	0.923388								0.6625	1.33973								0.6625	2.72786								0.6625	0.068428
					0.663	0.542258								0.663	0.923923								0.663	1.34704								0.663	2.73582								0.663	0.089654
					0.6635	0.526138								0.6635	0.923175								0.6635	1.35615								0.6635	2.74998								0.6635	0.113655
					0.664	0.508558								0.664	0.923159								0.664	1.36417								0.664	2.75549								0.664	0.137074
					0.6645	0.483762								0.6645	0.925507								0.6645	1.36864								0.6645	2.76759								0.6645	0.162263
					0.665	0.457125								0.665	0.927771								0.665	1.36768								0.665	2.77852								0.665	0.194984
					0.6655	0.428032								0.6655	0.930121								0.6655	1.36306								0.6655	2.79481								0.6655	0.225465
					0.666	0.396834								0.666	0.926119								0.666	1.35202								0.666	2.81992								0.666	0.253718
					0.6665	0.368352								0.6665	0.914964								0.6665	1.33639								0.6665	2.83994								0.6665	0.280897
					0.667	0.343808								0.667	0.900203								0.667	1.3177								0.667	2.85379								0.667	0.305634
					0.6675	0.321517								0.6675	0.887969								0.6675	1.30063								0.6675	2.87078								0.6675	0.324285
					0.668	0.299624								0.668	0.880798								0.668	1.27984								0.668	2.87931								0.668	0.333994
					0.6685	0.27473								0.6685	0.88136								0.6685	1.25481								0.6685	2.89065								0.6685	0.334811
					0.669	0.246065								0.669	0.885124								0.669	1.22431								0.669	2.90375								0.669	0.331021
					0.6695	0.211626								0.6695	0.886278								0.6695	1.18655								0.6695	2.91754								0.6695	0.323204
					0.67	0.176084								0.67	0.882322								0.67	1.14305								0.67	2.93273								0.67	0.314606
					0.6705	0.142672								0.6705	0.878559								0.6705	1.09213								0.6705	2.95162								0.6705	0.306175
					0.671	0.1102								0.671	0.87382								0.671	1.03452								0.671	2.97137								0.671	0.293966
					0.6715	0.0814485								0.6715	0.86716								0.6715	0.978488								0.6715	2.98833								0.6715	0.279719
					0.672	0.0508127								0.672	0.861068								0.672	0.925739								0.672	2.99662								0.672	0.262118
					0.6725	0.0184364								0.6725	0.851033								0.6725	0.879635								0.6725	3.00142								0.6725	0.246749
					0.673	-0.0167818								0.673	0.842859								0.673	0.845138								0.673	3.01926								0.673	0.235411
					0.6735	-0.0550585								0.6735	0.827616								0.6735	0.819382								0.6735	3.03444								0.6735	0.236514
					0.674	-0.0948143								0.674	0.806976								0.674	0.800485								0.674	3.03607								0.674	0.248489
					0.6745	-0.130771								0.6745	0.785648								0.6745	0.792894								0.6745	3.03774								0.6745	0.273276
					0.675	-0.168134								0.675	0.770614								0.675	0.797358								0.675	3.05088								0.675	0.306498
					0.6755	-0.203332								0.6755	0.757664								0.6755	0.81555								0.6755	3.05567								0.6755	0.340064
					0.676	-0.235248								0.676	0.745361								0.676	0.840911								0.676	3.06293								0.676	0.367862
					0.6765	-0.263269								0.6765	0.729742								0.6765	0.873695								0.6765	3.06636								0.6765	0.391436
					0.677	-0.28645								0.677	0.711741								0.677	0.909694								0.677	3.07741								0.677	0.410717
					0.6775	-0.316165								0.6775	0.691229								0.6775	0.93744								0.6775	3.0867								0.6775	0.428912
					0.678	-0.353858								0.678	0.674258								0.678	0.956735								0.678	3.11192								0.678	0.448269
					0.6785	-0.396068								0.6785	0.663426								0.6785	0.972171								0.6785	3.13086								0.6785	0.471426
					0.679	-0.444057								0.679	0.661743								0.679	0.98497								0.679	3.14637								0.679	0.496239
					0.6795	-0.491202								0.6795	0.659254								0.6795	0.995124								0.6795	3.1619								0.6795	0.521261
					0.68	-0.534717								0.68	0.65683								0.68	0.999081								0.68	3.17826								0.68	0.542067
					0.6805	-0.577232								0.6805	0.64842								0.6805	0.999832								0.6805	3.18791								0.6805	0.562462
					0.681	-0.617486								0.681	0.634151								0.681	0.994009								0.681	3.19417								0.681	0.582022
					0.6815	-0.662206								0.6815	0.618211								0.6815	0.981445								0.6815	3.20554								0.6815	0.610533
					0.682	-0.702351								0.682	0.598195								0.682	0.960164								0.682	3.2176								0.682	0.650061
					0.6825	-0.742222								0.6825	0.576886								0.6825	0.931382								0.6825	3.22784								0.6825	0.69207
					0.683	-0.773978								0.683	0.555947								0.683	0.893233								0.683	3.24853								0.683	0.7334
					0.6835	-0.798893								0.6835	0.536224								0.6835	0.847765								0.6835	3.26928								0.6835	0.773325
					0.684	-0.82051								0.684	0.515006								0.684	0.791723								0.684	3.28709								0.684	0.807632
					0.6845	-0.842926								0.6845	0.501063								0.6845	0.726835								0.6845	3.30576								0.6845	0.846817
					0.685	-0.870358								0.685	0.492961								0.685	0.652616								0.685	3.32153								0.685	0.887301
					0.6855	-0.902084								0.6855	0.489441								0.6855	0.571833								0.6855	3.33459								0.6855	0.934807
					0.686	-0.930604								0.686	0.484083								0.686	0.48843								0.686	3.3439								0.686	0.991193
					0.6865	-0.955016								0.6865	0.475071								0.6865	0.417449								0.6865	3.35724								0.6865	1.05272
					0.687	-0.972567								0.687	0.461957								0.687	0.364704								0.687	3.35646								0.687	1.1164
					0.6875	-0.993039								0.6875	0.44662								0.6875	0.327929								0.6875	3.36541								0.6875	1.17538
					0.688	-1.021								0.688	0.432471								0.688	0.304822								0.688	3.3778								0.688	1.22644
					0.6885	-1.05358								0.6885	0.419433								0.6885	0.291537								0.6885	3.38749								0.6885	1.27104
					0.689	-1.09267								0.689	0.407358								0.689	0.283849								0.689	3.3986								0.689	1.31117
					0.6895	-1.13458								0.6895	0.392714								0.6895	0.276554								0.6895	3.42418								0.6895	1.34655
					0.69	-1.17213								0.69	0.375173								0.69	0.266731								0.69	3.44752								0.69	1.37705
					0.6905	-1.20528								0.6905	0.363738								0.6905	0.257101								0.6905	3.4579								0.6905	1.40528
					0.691	-1.23724								0.691	0.352335								0.691	0.25172								0.691	3.46782								0.691	1.43281
					0.6915	-1.27175								0.6915	0.339078								0.6915	0.252028								0.6915	3.47876								0.6915	1.45972
					0.692	-1.3085								0.692	0.320916								0.692	0.253557								0.692	3.47707								0.692	1.48665
					0.6925	-1.348								0.6925	0.298186								0.6925	0.250482								0.6925	3.48498								0.6925	1.51178
					0.693	-1.38379								0.693	0.283353								0.693	0.24116								0.693	3.49471								0.693	1.53489
					0.6935	-1.41905								0.6935	0.282489								0.6935	0.227409								0.6935	3.50583								0.6935	1.55454
					0.694	-1.44832								0.694	0.289856								0.694	0.216627								0.694	3.52134								0.694	1.57641
					0.6945	-1.47199								0.6945	0.301475								0.6945	0.208473								0.6945	3.53894								0.6945	1.60176
					0.695	-1.49521								0.695	0.309784								0.695	0.203826								0.695	3.54934								0.695	1.62703
					0.6955	-1.51767								0.6955	0.307413								0.6955	0.199329								0.6955	3.55315								0.6955	1.64613
					0.696	-1.53959								0.696	0.291858								0.696	0.195023								0.696	3.55483								0.696	1.66056
					0.6965	-1.55382								0.6965	0.262614								0.6965	0.195073								0.6965	3.562								0.6965	1.66721
					0.697	-1.56236								0.697	0.222862								0.697	0.20212								0.697	3.56287								0.697	1.66966
[truncated: 6,606 more rows]
[truncated: 116 more columns]

## Sheet: 3-1
	3-1 1									3-1 2									3-1 3									3-1 4									3-1 5									3-1 6
[truncated: 8,000 more rows]
[truncated: 116 more columns]

[truncated: 6 more sheets: 3-2, 100-1, 100-2, 100-3, 100-4, 100-5]
